# Supplementary material for: Modulation of the human fecal metabolome – Effect of polyphenols depends on the BMI
Source: Curr Res Food Sci. 2025 Apr 27;10:101060. doi: 10.1016/j.crfs.2025.101060 (PMC12088750; doi:10.1016/j.crfs.2025.101060)
Supplement: Multimedia component 1 [file mmc1.xlsx]

## Sheet: Overview
Supplemental Tables
Tab. S1 Annotations for rutin, separated by mass ranges and lipophilic and hydrophilic phase
Tab. S2 Annotations for genistein, separated by mass ranges and lipophilic and hydrophilic phase
Tab. S3 Annotations chemical formulas, metabolites, IDs
Tab. S4 Annotations chemical formulas, metabolites, names
Tab. S5 P-values of significantly regulated metabolites with trends; Rutin
Tab. S6 P-values of significantly regulated metabolites with trends; Genistein
Tab. S7 Significant regulated dipeptides and amino acids

## Sheet: Tab. S1
Tab. S1 Annotations for rutin, separated by mass ranges and lipophilic and hydrophilic phase
Rutin hydrophil sm
m/z meas.	M meas.	Molecular Formula	Ions	error m/z [ppm]	Recovery	Resolution	T40R_1_00h_a_H_sm	T40R_1_00h_b_H_sm	T40R_1_00h_c_H_sm	T40R_1_06h_a_H_sm	T40R_1_06h_b_H_sm	T40R_1_06h_c_H_sm	T40R_1_08h_a_H_sm	T40R_1_08h_b_H_sm	T40R_1_08h_c_H_sm	T40R_1_24h_a_H_sm	T40R_1_24h_b_H_sm	T40R_1_24h_c_H_sm	T40R_1_48h_a_H_sm	T40R_1_48h_b_H_sm	T40R_1_48h_c_H_sm	T40R_2_00h_a_H_sm	T40R_2_00h_b_H_sm	T40R_2_00h_c_H_sm	T40R_2_06h_a_H_sm	T40R_2_06h_b_H_sm	T40R_2_06h_c_H_sm	T40R_2_08h_a_H_sm	T40R_2_08h_b_H_sm	T40R_2_08h_c_H_sm	T40R_2_24h_a_H_sm	T40R_2_24h_b_H_sm	T40R_2_24h_c_H_sm	T40R_2_48h_a_H_sm	T40R_2_48h_b_H_sm	T40R_2_48h_c_H_sm	T40R_3_00h_a_H_sm	T40R_3_00h_b_H_sm	T40R_3_00h_c_H_sm	T40R_3_06h_a_H_sm	T40R_3_06h_b_H_sm	T40R_3_06h_c_H_sm	T40R_3_08h_a_H_sm	T40R_3_08h_b_H_sm	T40R_3_08h_c_H_sm	T40R_3_24h_a_H_sm	T40R_3_24h_b_H_sm	T40R_3_24h_c_H_sm	T40R_3_48h_a_H_sm
181.014	182.022	C8H6O5	[M-H]-	-0.082	57 (0)	583892	3415425	0	0	2562727	0	2330061	3035382	0	0	0	3035043	0	3188929	3161704	4012243	0	0	0	2387691	0	3026782	0	0	0	2638657	2784816	2887348	3071967	4428795	2465778	0	0	0	0	2066763	0	2503070	0	0	0	0	2915339	3290314
153.056	154.063	C8H10O3	[M-H]-, [M+Na]+	-0.01	43 (0)	690544	0	0	0	0	0	0	0	0	0	23242226	28496920	25463370	3017112	0	0	0	0	0	0	2189469	0	0	2328552	0	29727800	24133696	32340486	2967792	2411744	2614629	0	2229715	0	0	0	0	0	0	2328746	13776871	15678425	16248068	0
169.014	170.021	C7H6O5	[M-H]-	-0.105	30 (0)	625290	0	0	0	9957904	8314997	9258555	8954316	6650914	9287210	0	0	0	0	0	0	0	0	0	10091449	8921656	9344024	10803867	10887420	9705117	0	0	0	0	0	0	0	1730475	0	0	6092856	0	0	0	0	0	0	0	0
217.027	182.058	C9H10O4	[M+Cl]-, [M-H]-	-0.03	16 (0)	486969	0	0	0	0	0	0	0	0	0	60923344	54344568	53568144	0	0	0	0	0	0	0	0	0	0	0	0	56778596	66708932	69781448	0	0	0	0	0	0	0	0	0	0	0	0	0	0	35795556	0
189.052	166.063	C9H10O3	[M+Na]+	1.057	32 (0)	559064	0	0	7414707	0	0	0	0	0	0	0	0	0	0	0	0	0	0	6225673	0	0	0	0	0	0	0	0	4057192	0	0	0	0	0	0	0	0	14311939	0	0	0	0	0	0	0
165.056	166.063	C9H10O3	[M-H]-, [M+Cl]-	0.024	180 (0)	640360	17085204	43256092	40692796	297026528	299127808	306830176	586753152	368986240	598085824	500506368	495674368	492871232	2790153728	2520284672	2392248064	45764824	43904376	48634272	310296448	295544448	294737536	641285312	639934336	606417728	526948096	552606208	559226240	2730954496	2647734272	2928119040	44759908	46895260	47347840	302383904	299510432	296882848	525531488	556000448	542272896	669948416	738262976	619914048	2613533696
195.066	196.074	C10H12O4	[M-H]-	0.107	180 (0)	541821	6207080	9563536	10062468	14346368	12858252	10672330	17181414	11898763	16002629	274474336	253009520	260347696	282787360	264509952	269366016	9291279	11466696	9645755	14778063	10956314	14064854	17319092	19273068	16363847	272756992	289312000	279714080	266121600	268314176	319044896	11491394	11458465	10931622	15849992	17798566	13533947	19620362	20940534	18730510	299008064	294933280	285097824	272864992
153.019	154.027	C7H6O4	[M-H]-, [M+Cl]-	-0.056	119 (0)	690715	4645069	2744874	2495322	4722447	5311150	4399301	6893746	4901560	6326702	10639857	10976496	10830301	3478894	3547910	3036975	3369530	0	0	4390770	5522469	4329006	8475243	6596045	7618853	10256074	11492865	11217423	3050765	3997938	4141854	0	2390889	0	5510691	6123679	4668502	7321648	6409670	5697551	10772652	11268783	10403162	3728783
203.012	168.042	C8H8O4	[M+Cl]-, [M+Na]+, [M+K]+, [M+H]+, [M-H]-	-0.015	87 (0)	520613	7974232	3526836	3410602	6621352	9549155	7614163	28728110	21119178	27867418	2467499264	2197502720	2234894336	13857232	11683487	15515963	5264852	5970224	3793925	8619798	6980279	8515031	22434964	18623376	18846148	2328272384	2693177344	2688723200	17349570	17819966	29224272	2488490	4037252	3724156	12634025	14890708	12271710	40520960	42520744	39635960	3216748544	3132373504	3001863168	14703992
123.045	124.052	C7H8O2	[M-H]-	-0.03	32 (0)	858839	0	0	0	0	0	0	3042205	0	2251772	242053552	232540912	234982480	4096060	0	2063648	0	0	0	0	0	0	0	2557425	2345759	245328464	266524288	272505952	2296718	0	0	0	0	0	0	0	0	4120027	5248101	0	268249648	277718560	250941728	3164838
191.011	152.047	C8H8O3	[M+K]+, [M+H]+	0.46	30 (0)	553245	0	0	0	0	0	0	0	0	0	17713128	17426942	16925082	13621119	13452999	13299129	0	0	0	0	0	0	0	0	0	16893386	21203742	19184926	18491310	17988430	22634950	0	0	0	0	0	0	0	0	0	18278760	18860230	18695722	17937814
151.04	152.047	C8H8O3	[M-H]-, [M+Cl]-	0.131	67 (0)	699655	0	0	0	0	0	0	0	0	0	1178365184	1171014272	1158142464	1224485632	1103818240	1011438272	0	0	0	0	0	0	0	0	0	1226174464	1314203904	1330076672	1678308224	1642279936	1810538880	0	0	0	0	0	0	0	0	0	1132195584	1230694016	1027670592	1747988864
137.024	138.032	C7H6O3	[M-H]-	0.101	92 (0)	771221	0	0	0	0	0	0	0	0	0	2240327	3166774	3442053	2983050	2796305	3080070	0	0	0	0	0	0	0	0	2304683	3109386	2680473	2603699	2707375	2412474	2604099	0	0	0	0	0	0	2280673	0	2258931	2340932	0	2817416	3265491
213.056	214.063	C13H10O3	[M-H]-, [M+Cl]-	-0.203	81 (0)	496058	0	0	0	0	2988829	3147571	0	0	0	0	0	0	0	0	0	0	2578440	0	2755212	2765204	3533211	0	4526561	4053093	0	0	0	0	0	0	0	0	2981265	3879670	0	3305545	0	0	0	0	0	0	0
426.022	427.029	C10H15N5O10P2	[M-H]-, [M+Cl]-	0.096	82 (0)	248066	21557906	18998262	18469188	4862821	4571778	2810355	7232374	6613315	10460356	0	0	0	0	0	3637389	16837782	14607452	0	3695265	0	0	0	0	0	0	0	0	0	0	0	15349261	14722265	0	3800902	0	0	0	3788382	3574017	0	0	0	0
96.9696	97.9769	H3O4P	[M-H]-, [M+Cl]-, [M+K]+, [M+H]+	-0.286	180 (0)	1089999	3094852864	3084913664	2773816320	4363146752	3940014592	3611352576	3866495488	6188047360	4154728192	1794189312	1829128320	1835047168	2095839744	2725172480	4837903872	2849480448	2731769600	1563467520	3257398528	3768291584	3791757312	3854816000	3251019264	3790535936	1747074176	1753822208	1867519488	1826596480	2556859904	2925087488	2328900352	2642671616	1503645184	2878886400	3799382272	3889036800	4355444736	2927830528	3590769408	1561622656	1406234880	3054173184	1750700672
176.936	177.943	H4O7P2	[M-H]-	0.057	180 (0)	597308	248266544	269041216	227738160	381518400	394470976	376346560	417208928	1656855552	453808320	120381472	103370896	106427680	98851744	162363200	536806304	233079664	192923312	71770096	306823616	395398816	382568864	409928192	249471616	377956416	107609296	116374808	119590936	81166352	161324112	246625488	159450416	172508672	67856640	217646368	404169344	366784448	411628416	222237776	313918560	135037424	96605896	404787360	76175232
176.936	177.943	H4O7P2	[M-H]-	-1.686	42 (0)	597308	21850322	0	0	0	0	0	0	0	0	0	0	0	0	0	0	0	0	0	0	0	0	0	22739998	0	0	0	11294573	13554841	14221486	0	0	0	0	0	0	0	0	20451662	0	12043281	0	0	0
402.995	404.002	C9H14N2O12P2	[M-H]-	0.025	84 (0)	262229	19584930	20774838	21253772	0	5199433	6898450	0	5530131	0	0	0	0	0	0	0	18695018	17756676	14091233	0	7322047	6719013	0	0	0	0	0	0	0	0	0	17322654	16486120	13292713	5167308	7332983	6292899	0	0	0	0	0	0	0
346.056	347.063	C10H14N5O7P	[M-H]-, [M+Cl]-	0.064	159 (0)	305372	412552032	148557152	157274208	7236827	6582671	7471008	5271309	6172152	5477810	13109182	7647806	10190773	17288382	15840497	13982787	143991248	153181040	134041880	6122805	7780833	9410846	6341832	4562169	6525156	9820131	10400900	8488724	14331454	11047237	11550895	189021488	158795760	130858408	0	0	0	5334550	6992373	5396999	8343973	9092194	12339059	20408852
87.0088	88.0161	C3H4O3	[M-H]-	-0.152	27 (0)	1214545	0	1642084	0	0	0	0	0	0	0	0	0	0	0	1670725	0	1787081	0	0	0	0	0	0	0	0	0	0	0	1441323	0	0	0	1630683	0	0	0	0	0	0	0	0	0	0	0
146.046	147.053	C5H9NO4	[M-H]-, [M+Na]+, [M+H]+, [M+K]+, [M+Cl]-	-0.202	180 (0)	723581	1624371072	1608765184	1665001088	1952035968	1954193024	2011646208	2053093248	1474200064	2089871744	24863996	24024000	22706206	26262590	22637058	23524524	1687961344	1621605760	1808103808	1997069568	1989534336	1967755136	2326355712	2233377280	2233053696	23904414	26134858	26166944	23728780	22625230	25601482	1726170240	1680931200	1817581312	1992145920	2143130880	2112748544	2184617728	2254653440	2302718976	28206460	28267114	24826962	18750098
145.014	146.022	C5H6O5	[M-H]-	-0.009	22 (0)	728728	0	2583872	0	0	0	0	0	0	0	0	0	0	0	0	0	2587227	0	0	0	0	0	0	0	0	0	0	0	0	0	0	3029537	0	0	0	0	2266332	0	0	0	0	0	0	0
565.049	566.056	C15H24N2O17P2	[M-H]-	0.554	12 (0)	187021	0	0	0	0	0	0	0	0	0	0	0	0	0	0	0	0	0	0	0	0	0	0	0	0	0	0	0	0	0	0	0	0	0	0	0	0	0	0	0	0	0	0	0
203.053	180.064	C6H12O6	[M+Na]+, [M+K]+, [M+H]+	1.285	177 (0)	520499	16481364992	14297393152	13244769280	295985568	298320608	283922784	209745696	189101152	221082880	0	11674576	12616025	28778696	23157608	19758140	14557281280	16394004480	14129012736	284884192	302100736	295765632	256516224	304490560	225910544	14419580	11876006	12685614	28040952	26637606	15793059	13937960960	18947307520	15712339968	298585088	332019584	342821504	278198560	249682768	220415760	7953893	8963720	11859471	23519806
203.053	180.064	C6H12O6	[M+Na]+	1.546	71 (0)	520500	0	0	0	0	0	0	0	0	0	0	8488797	7410207	13089888	11483963	13481726	0	0	0	0	0	0	0	0	8979318	8494357	7305134	7396994	8445987	10081714	6482166	0	0	0	0	0	0	0	0	0	0	0	8720193	7293911
179.056	180.063	C6H12O6	[M-H]-	-0.286	176 (0)	590259	10090343424	9681736704	9800610816	2288537344	2360537088	2538948096	749706432	470980704	751864064	206505264	200930736	202166528	147462864	113028920	96711992	10243803136	10506729472	11036250112	2505685248	2460744192	2405367040	943129600	925103872	908577984	210996592	217576736	230293152	135281152	116224336	121132896	10342475776	10953510912	11538107392	2522465792	2662751488	2538534912	727299328	789509248	764418176	236348672	237701552	188485456	118272968
442.017	443.025	C10H15N5O11P2	[M-H]-, [M+Cl]-	-0.144	55 (0)	239091	23941086	20536540	19635772	0	2745955	3004437	0	0	0	0	0	0	0	0	0	18510812	16465312	0	0	2716710	0	0	0	0	0	0	0	0	0	0	15615444	16238925	0	0	4261214	0	0	0	0	0	0	0	0
90.0549	89.0476	C3H7NO2	[M+H]+, [M+K]+, [M+Cl]-, [M-H]-	-0.18	118 (0)	1173459	0	0	0	21581954	0	0	18229832	17549894	0	8732915	10295363	9420378	5663928	4212322	5671850	0	1674627	0	0	0	0	0	27747414	17198612	10839531	10421533	10957381	8208217	7927923	8772086	0	0	0	0	0	19494162	23173882	19456874	19658460	8841150	9045811	9134611	5694049
117.019	118.027	C4H6O4	[M-H]-, [M+H]+, [M+K]+, [M+Cl]-	-0.167	166 (0)	903065	260283024	494707648	518064064	1678358784	1730694016	1769728512	13498657	8683764	13400561	10909521	10969272	10779789	12563791	12246055	12524002	507784800	460102080	543838912	1705428096	1673263616	1622368256	11538571	10530581	12383928	11704119	10660810	11045450	9797962	12402200	9141132	517365408	484102848	555659648	980734016	1047878720	1020840000	13071036	14392829	14502393	10128921	11311634	9379167	9868476
606.074	607.081	C17H27N3O17P2	[M-H]-	-1.381	40 (0)	174361	9847543	9930030	9979347	0	0	0	3318701	4973688	0	0	0	0	0	0	0	9683177	9495561	9834080	0	0	0	0	0	0	0	0	0	0	0	0	9624027	7315051	9224495	0	0	0	0	0	0	0	0	0	0
147.113	146.106	C6H14N2O2	[M+H]+, [M-H]-, [M+Na]+, [M+K]+	0.485	180 (0)	718330	909021248	957969472	973224512	75748952	79028760	78315984	25532386	24365380	29303316	8744708	8163877	7585379	11843024	9207845	9061772	963249856	942540544	999362816	87975984	86756224	89809768	31691740	33489976	30252862	9501080	8799791	8467544	8583867	7395189	8223813	965954816	977859840	1073899008	91410944	86457200	92165568	34136208	34140244	33801516	6820434	6267093	6646558	8956912
306.076	307.084	C10H17N3O6S	[M-H]-	0.045	63 (0)	345285	0	3338385	0	0	23707624	27803800	0	0	0	0	0	0	0	0	0	3994569	0	0	20326222	22487218	25631906	0	0	0	4355835	0	6108726	0	0	0	0	3597294	0	0	19722484	0	7931879	0	0	0	5948778	0	0
96.9601	97.9674	H2O4S	[M-H]-, [M+Cl]-	-0.276	180 (0)	1089892	266464816	364514176	271360256	314075296	253763632	224361632	488997024	573393664	513505920	173204304	98517512	123244112	100546864	177587760	171133776	238674320	413730048	160452576	217248240	244066976	273045152	128391160	200671040	219738912	143454080	146794592	126735944	101343704	90650240	83418592	471203232	319197824	251883648	265201824	195135024	173053888	295865760	326392992	247850640	73182400	55529436	222404064	234696416
455.098	456.105	C17H21N4O9P	[M-H]-	0.382	20 (0)	232219	0	0	0	0	3051658	0	0	0	0	0	0	0	0	0	0	0	0	0	0	0	0	0	0	0	0	0	0	0	0	0	0	0	0	0	0	0	0	0	0	4208401	3021730	0	0
173.104	174.112	C6H14N4O2	[M-H]-, [M+Na]+, [M+K]+, [M+H]+	0.329	79 (0)	610555	418200896	419724672	420205440	5606884	0	0	0	0	0	0	0	0	10424614	0	0	467346272	463501632	463327328	0	0	0	0	0	0	0	0	0	0	0	0	439073824	491429600	515433472	0	0	0	0	0	0	0	0	0	2537966
517.955	482.985	C9H16N3O14P3	[M+Cl]-, [M-H]-	1.533	30 (0)	204025	0	0	0	0	0	0	0	0	0	14708634	19822006	16289726	0	0	0	0	0	0	0	0	0	0	4285748	3060703	18543242	15841292	14385440	0	6543894	3978017	0	0	0	3009177	0	0	3230080	3951701	3293045	9269017	10850795	9135583	0
181.039	146.069	C5H10N2O3	[M+Cl]-, [M+K]+, [M+Na]+, [M+H]+, [M-H]-	0.01	180 (0)	583793	173353568	185107952	185487952	358113280	394049600	429781920	355558976	214312224	339504832	41505888	38536556	40948396	24398878	22093916	27043620	190572592	188206448	203977024	422227648	413789760	404569152	395008416	359825184	374150592	40077420	44484864	45691760	24038202	26874344	37716264	200837808	183810432	201487072	410206720	456228544	416198176	330202528	357109248	351976384	40966632	42160328	37178184	22098514
104.035	105.043	C3H7NO3	[M-H]-, [M+Cl]-, [M+Na]+, [M+H]+	-0.092	44 (0)	1016053	31597472	27499788	27574232	0	0	0	0	0	0	0	0	0	0	0	0	30471470	35378884	33571000	0	0	0	0	0	0	0	0	0	0	0	0	32436934	38514996	39873568	0	0	0	0	0	0	0	0	0	0
199.021	176.032	C6H8O6	[M+Na]+	0.517	26 (0)	531024	0	0	0	0	0	0	0	0	0	0	0	0	0	0	0	0	0	0	0	0	0	0	0	0	0	0	0	0	0	0	0	0	0	0	0	0	0	0	0	0	0	0	0
175.025	176.032	C6H8O6	[M-H]-, [M+Cl]-	0.063	144 (0)	603849	23672956	69145112	69325256	0	0	0	73943304	75790656	76592144	105261400	98214160	97685736	79496752	78279792	94867352	68540464	65424368	65963288	0	4454172	0	81086272	69994640	77591304	99477680	108791144	111315672	73809552	74183552	106868832	69260992	60156864	65107600	0	0	0	77316016	81460424	80492824	183748464	159321728	143852080	72307128
172.04	149.051	C5H11NO2S	[M+Na]+, [M-H]-, [M+K]+, [M+H]+	0.229	129 (0)	614336	120892784	135276288	137565408	177360400	195254992	207110800	227088432	227949632	229185008	8017277	8621393	7089978	0	0	0	137730000	134872688	117020248	185230848	197264528	192445568	242542064	255514320	209033680	8919776	7925345	7405327	0	0	6954242	138904592	138195008	135339440	183559264	221954656	210826656	229073424	236066752	214495216	7318257	8265083	8638822	0
518.939	483.969	C9H15N2O15P3	[M+Cl]-, [M-H]-	1.363	12 (0)	203638	0	0	0	0	0	0	0	0	0	0	0	0	0	0	0	0	0	0	0	0	0	0	0	0	0	0	0	0	0	0	0	0	0	0	0	0	0	0	0	0	0	0	0
133.097	132.09	C5H12N2O2	[M+H]+, [M-H]-, [M+K]+, [M+Cl]-, [M+Na]+	0.653	175 (0)	793975	212637552	217634800	215803008	724781632	759099712	790067264	251733840	269934592	270303232	7087651	7545457	6604122	5458939	3889217	5322710	220855824	223913968	220489184	768586432	802622080	787414080	326906336	340534144	319004544	7740292	6860989	7256357	4196093	3765331	3653824	222498704	223395744	224051232	676654080	736421696	739081408	255023200	229663376	227043232	5672286	6229772	6902164	4567124
239.06	204.09	C11H12N2O2	[M+Cl]-, [M-H]-	1.775	180 (0)	442076	749296384	586917952	736236032	848128064	602458624	452602720	178976144	412724000	567398848	331208288	371531776	384112544	448660192	450840320	277876544	261283488	252832096	896688128	432984320	231522336	232253856	270293472	209751408	242757008	403943104	413106432	401886560	412857696	265394560	204143808	220865280	377635744	123135296	187745328	96426336	87808536	171444160	144994912	69147752	322211872	286226688	300788448	237780704
166.086	165.079	C9H11NO2	[M+H]+, [M+K]+, [M+Na]+	0.477	180 (0)	636376	7540900352	7198980608	7352677376	6137481216	7393627648	7562401280	6937792512	4827323904	6996155904	21477566	23798886	20388318	43116432	30891336	29925322	7388263424	6878609408	7744405504	7400930816	7516570624	7268292096	7412253696	6752849408	6871409664	23704260	25026854	25835538	35637468	32116162	30450066	7281518592	6934871552	8089549824	7296984064	7710311936	7303191040	6172576256	7346278912	7182895616	19893808	23510946	22784434	35254052
164.072	165.079	C9H11NO2	[M-H]-, [M+Cl]-	-0.01	180 (0)	644166	2976555264	2850663936	2867608320	3426960384	3174274304	3188316416	3107778048	1885246976	3117264896	60808128	59470344	60172636	73496928	60576092	54789032	3003211520	3084321536	3302408704	3397693952	3343576064	3385082880	3440859136	3535728896	3409255936	75838440	78633424	81364640	77425040	73079960	72152912	3076318208	3215429120	3412773888	3652658432	3461637120	3592325120	3522988032	3687287040	3609435648	90168864	94604248	80847816	92274872
182.081	181.074	C9H11NO3	[M+H]+, [M+K]+, [M+Na]+, [M+Cl]-, [M-H]-	1.043	123 (0)	580376	2456962816	2345809664	2374461440	2071016320	2136511232	1865809536	1459583488	951358144	1556389760	0	0	0	13058849	0	0	2399873024	2276824576	2526459904	1899535488	2008014848	1953735040	1851399424	2091836160	1538295936	0	0	0	0	0	0	2345774592	2660664576	2725114624	1935965696	2164344064	2290962688	1820121216	1811763456	1767629952	0	0	0	0
259.022	260.03	C6H13O9P	[M-H]-, [M+Cl]-	0.062	174 (0)	408009	191615600	277872032	281589472	131037120	132069712	140018400	62753160	136778352	67248376	0	15075764	15568438	12211496	14921908	22956974	265265008	255604224	181808144	128911264	137113232	138163168	64559048	48192388	59081596	13838404	0	16565659	10815316	13489408	14838094	336748000	248910848	172386528	104035464	125719760	129967168	52764036	47867836	53136840	24704024	18764700	30459108	11527591
341.109	342.116	C12H22O11	[M-H]-, [M+K]+, [M+H]+, [M+Na]+	0.054	159 (0)	309815	134562496	135733968	138421392	52534828	51572684	51749916	25065676	16669062	22941178	0	0	0	12449647	0	10196365	137566544	138669456	151946464	55811032	52683112	54576624	25209274	23070100	27045244	0	0	0	10233181	10801660	11073073	142659872	139734928	153973072	51890620	50589328	52488376	23270976	25967626	25795972	0	0	0	9070725
171.006	172.014	C3H9O6P	[M-H]-, [M+Cl]-	-0.186	100 (0)	618047	31154008	214142640	203088512	0	0	0	0	74966768	0	0	0	0	10206579	9640283	16670086	204178896	197910096	153470096	0	0	0	0	0	0	0	0	0	7606230	8668991	12320625	253897776	192422736	152498336	0	0	0	0	0	0	0	0	0	8599634
171.007	172.014	C3H9O6P	[M-H]-	1.167	27 (0)	618037	0	0	0	0	0	0	0	0	0	0	0	0	9654198	9779975	0	0	0	0	0	0	0	0	0	0	0	0	0	9061197	10522025	11040243	0	0	0	0	0	0	0	0	0	0	0	0	8690120
120.012	121.02	C3H7NO2S	[M-H]-, [M+Cl]-	0.036	110 (0)	880542	7806583	8115320	9024657	15204134	12292510	12538679	2781509	0	2451596	2416078	0	2622438	0	0	0	8848138	7949550	9362350	11497055	10116340	12870971	3300893	3741321	2456693	0	0	0	0	2073756	0	8829556	6558260	7828174	10379586	12146816	9799553	2010538	2846451	3204789	2732557	2975144	0	0
323.029	324.036	C9H13N2O9P	[M-H]-, [M+Cl]-	0.072	131 (0)	327167	558673152	151213120	165470912	17592948	19395744	19131204	10923054	17310778	11994610	3976867	4481067	4430962	0	0	0	150187664	157030112	139264992	19224116	19363926	19139324	11627375	9688884	11492877	0	4329818	4196411	0	0	0	188300624	160840896	141274704	0	14997034	14706017	11195715	10838850	10543106	3864030	3723693	0	0
111.02	112.027	C4H4N2O2	[M-H]-, [M+Cl]-	0.027	115 (0)	951864	4425379	5325702	5301093	19272682	15039792	14395510	20881338	10771142	19266568	0	0	0	0	0	0	5476696	5755496	6421516	14826099	15379172	16124239	22661328	28662616	21685580	0	29635550	0	0	0	0	6685894	7462920	7417171	23464712	18482762	21331918	30368698	29567256	26504696	0	0	0	0
160.037	137.048	C7H7NO2	[M+Na]+	0.275	132 (0)	660341	3297918	3238835	3183252	2450987	2782908	2940720	3244738	3874136	3694027	6150649	6532401	7032594	6479557	6917459	6452651	3312813	3591503	0	3130074	0	3846516	0	4221148	3067884	7761683	7699757	6798735	4367739	3056367	6208256	2939907	2854572	3505043	0	3619794	0	3628817	3845589	3563671	4714474	5891787	5618015	6199267
125.021	102.032	C4H6O3	[M+Na]+, [M-H]-	-0.033	112 (0)	845265	2308857	0	0	2873244	2241631	2540566	0	2381147	2186685	4069198	4517996	5167200	7061008	7605279	8959365	2696342	2339392	0	0	0	2391080	0	3066710	0	3911656	3414568	3536777	6065662	6363938	5877017	0	0	0	0	2430546	2089006	2283889	2504196	2477897	2080966	2950346	3289363	5689764
131.01	92.0471	C3H8O3	[M+K]+, [M+H]+	-0.054	40 (0)	806730	0	0	0	0	0	0	2217918	2872297	0	3626463	2715897	2922375	0	0	13824419	0	0	0	0	2646424	2192413	0	2886230	0	2085021	0	0	4870698	5934327	0	0	0	0	0	0	2654839	2497394	2313398	0	0	0	0	0
267.078	244.088	C10H16N2O3S	[M+Na]+, [M+K]+, [M+H]+	0.97	156 (0)	395690	10800985	9333412	0	8912885	8852292	9031774	7880595	7825604	7115253	9647319	7302382	7787438	10569096	12637155	12081739	10426947	10377562	8921783	8412648	8784580	9003785	7745249	9233365	7277449	8951090	9283999	7986140	10556516	9067965	9591742	11496212	11866557	11433225	10579297	10702459	9551346	7484636	8830899	6224910	6750615	8194372	9552557	12433353
243.081	244.088	C10H16N2O3S	[M-H]-	-0.106	37 (0)	434766	5760077	5675586	6281928	0	0	0	0	0	0	0	0	0	0	0	0	6322837	5823911	7544818	0	0	0	0	0	0	0	0	0	0	0	0	6315062	6005652	8284897	0	0	0	0	0	0	0	0	0	0
173.042	150.053	C5H10O5	[M+Na]+, [M-H]-, [M+K]+	0.082	67 (0)	610782	0	52743844	48880628	70013032	73622528	78659136	0	0	0	4561400	5391066	4556648	2836034	0	2500063	50584288	53919464	45010408	73151856	87672536	83990768	0	0	0	5315942	5594800	4366694	0	3974238	0	51818632	55014248	50413304	75783608	91966088	90449360	0	0	0	0	2829958	3262298	0
130.087	131.095	C6H13NO2	[M-H]-, [M+K]+, [M+H]+, [M+Cl]-	0.047	180 (0)	812374	963177344	915441792	929790208	1257014016	1136473472	1099041536	1064509504	593211328	1086701952	85548768	86427024	82674504	96008352	80711992	75139176	1037123968	1109549184	1160579584	1219351936	1214843648	1261917824	1262934400	1353739904	1271585920	126359384	129574896	134306256	143092272	135723184	118440040	1069054976	1190342272	1222013312	1408398208	1266520448	1390322048	1391247360	1410039296	1375116288	138143776	147612448	125969944	159867936
154.084	131.095	C6H13NO2	[M+Na]+	0.722	47 (0)	685833	0	0	0	0	0	536455424	389830880	375802752	0	0	0	0	0	0	0	0	0	0	0	0	0	0	0	0	0	0	0	0	0	0	0	0	0	0	0	0	0	0	0	12052155	10716290	14287264	0
244.998	246.005	C5H12O7P2	[M-H]-	-1.961	16 (0)	431378	0	0	0	0	0	0	0	0	0	0	0	0	0	0	0	0	0	0	0	0	0	0	0	0	0	0	0	0	0	0	0	0	0	0	0	0	0	0	0	0	0	0	0
89.1073	88.1	C4H12N2	[M+H]+, [M+Na]+, [M+K]+	-0.45	167 (0)	1185938	1684369	0	0	11203435	15690411	23365284	59101260	60067320	49377932	209657376	229635504	214453440	365184128	336943264	332095136	3007075	3271976	1774608	16382007	17936246	17392846	61461748	48582692	62776484	210442272	244485584	321503552	397642912	359442592	586868224	3642709	4741018	4052168	13491141	20400562	15713550	71952984	48131624	49649584	263755744	344439936	247497648	329394912
154.062	155.069	C6H9N3O2	[M-H]-, [M+Cl]-, [M+Na]+, [M+K]+	0.087	133 (0)	686031	128351872	130480592	129063048	229921952	218080544	221842592	282957536	188174432	279168608	3087362	2451602	0	5152018	2775202	2506776	134230336	136437392	143580864	231679904	227763248	235740960	311347808	308941856	310347168	2485778	0	2538473	3830591	3802451	4511095	146573312	140765856	147441648	251952256	241006128	248699840	295376928	318802144	307724544	2705367	2877612	3044861	0
256.059	221.09	C8H15NO6	[M+Cl]-, [M+H]+, [M-H]-, [M+Na]+, [M+K]+	0.301	133 (0)	412724	87225032	156835216	154580080	28754286	30880972	30993978	26179828	19439398	24627654	71584368	68583752	68242016	0	0	0	154969056	149883344	170100240	34453728	32407320	29811462	27515948	25392932	24629296	0	73364608	71938888	0	0	0	151332528	147750656	165001600	31441124	32798214	29608668	22718410	23769832	24700960	71558424	72375384	79355792	0
115.04	116.047	C5H8O3	[M-H]-, [M+Cl]-	0.111	169 (0)	918602	0	3397752	3864331	2890914	2740897	0	2254388	0	0	3123660	2806511	2830616	3966925	4162728	2693481	2845161	3765779	3857432	2496454	2321273	3203381	2785493	3362677	0	2739641	2859327	3134862	4231390	4416078	2521097	3110243	4896024	3313149	3395274	2781349	3487502	2813893	2880749	2285506	2766062	0	3124370	2900284
362.051	363.058	C10H14N5O8P	[M-H]-, [M+Cl]-	0.328	178 (0)	291881	436297024	152412704	168354480	13943724	15358620	15064618	13929364	17136168	14692746	7322780	6527939	6989956	16371976	9309062	7131312	144103568	161722768	135521984	13908239	15094313	15444700	10298751	10806827	10916192	6705842	6096083	6700570	11809802	7923725	6196085	186978432	155621712	138393072	13712167	13555705	11743619	11534895	11485854	10258702	7337986	8133658	4795274	9459539
134.047	135.055	C5H5N5	[M-H]-	0.102	29 (0)	788496	0	0	0	0	0	0	0	0	0	0	0	0	0	0	0	0	0	0	0	0	0	2608445	2529594	2685545	0	0	0	0	0	0	0	0	0	0	0	0	3237901	3188147	0	0	0	0	0
116.071	115.063	C5H9NO2	[M+H]+, [M+Cl]-, [M-H]-, [M+K]+, [M+Na]+	-0.163	152 (0)	910443	0	0	0	114047312	106729208	103815600	83893288	71059952	106153968	10155688	10804924	10517542	9348419	9348582	9620725	0	0	0	90456312	99030384	101114112	114986536	125685184	101709624	10386602	9735909	10653775	8919068	11097515	11224129	0	0	0	92477680	105530592	119318280	125165224	103289408	103906432	5802733	7244080	8312775	8626675
138.053	115.063	C5H9NO2	[M+Na]+	0.833	15 (0)	765475	0	0	0	0	0	0	0	0	0	0	0	0	0	0	0	0	0	0	0	0	0	0	0	0	0	0	0	0	0	0	0	0	0	0	0	0	0	0	0	0	0	0	0
157.011	134.022	C4H6O5	[M+Na]+	0.783	35 (0)	673047	2951748	3512775	3391695	0	0	0	0	0	0	0	0	0	0	0	0	3324428	3163451	3191865	0	0	0	0	0	0	0	0	0	0	0	0	0	4011607	3695880	0	0	0	0	0	0	0	0	0	0
133.014	134.021	C4H6O5	[M-H]-, [M+Cl]-	-0.158	151 (0)	794471	44699048	56755240	58968612	3831072	3260671	0	2567975	0	3412691	2715491	2690925	2427688	4008750	3218612	4234460	55532476	53614436	57352340	0	0	0	2851005	0	3381872	0	0	2182829	2777698	3354447	3336871	60998184	54624128	56668484	0	0	0	2375415	2745788	2363836	2670064	0	2832792	2915373
167.023	132.053	C4H8N2O3	[M+Cl]-, [M+K]+, [M+Na]+, [M+H]+, [M-H]-	0.19	179 (0)	632789	157340496	116173040	119442952	27389340	29782818	31479180	40410076	29745408	40578428	31631628	28943794	29659894	9470857	8500951	8418849	121724600	120504936	127241088	29879614	33132614	30290730	45689772	45540488	44171888	30852948	31094224	32342400	10001056	11634937	11864558	129186984	124678960	128904096	30533832	33782472	31240320	43401040	44487120	42000336	34670976	34592256	31942990	10740939
191.02	192.027	C6H8O7	[M-H]-, [M+Na]+	-0.149	97 (0)	553280	241443424	293772288	303466944	0	0	0	0	35730416	36123976	0	0	0	62372584	41167268	43405464	279131552	289483360	244872800	0	0	0	0	0	0	0	0	0	47913948	0	0	391479616	295352832	263358128	21996510	0	21458610	0	0	0	0	2617655	0	0
163.04	164.047	C9H8O3	[M-H]-	0.19	156 (0)	648159	6107161	9298592	9015368	6799952	4007487	5977934	5251366	4080560	5194602	2935419	0	3525929	0	2480686	0	8334620	9372477	10593382	5714972	4634727	5606585	5892385	7651856	4967697	0	3133537	2846787	3893780	0	0	8209312	8986583	9750231	6451980	5355980	6121773	5356145	6189557	6526584	2728847	0	2830604	2881605
103.004	104.011	C3H4O4	[M-H]-	-0.079	131 (0)	1025944	4028597	3654847	4884711	4509498	2761583	2798459	2636008	0	3848846	0	0	0	0	0	0	6033047	4359651	4345707	3122917	4058285	4035719	2592545	2934230	3348361	0	0	3344179	0	2748406	0	4324876	4564526	5299085	3613045	3654730	3144680	4008579	3272410	3998793	0	0	0	0
161.012	126.043	C5H6N2O2	[M+Cl]-, [M-H]-	0.229	87 (0)	656434	0	0	0	0	2930509	0	4204418	3242740	4074101	7503215	6727920	6320518	4603975	2453298	4594352	0	0	0	0	4401959	0	4864061	3996924	5070111	7189149	8651199	8685023	4244802	4064670	6748438	0	0	0	3977315	4762551	0	5224150	4067723	3937952	8949713	9612994	8546924	0
123.044	122.037	C7H6O2	[M+H]+, [M+K]+	0.07	13 (0)	858845	0	0	0	0	0	0	0	0	0	6859942	8698789	7836426	0	0	0	0	0	0	0	0	0	0	0	0	9348154	7935690	9453859	0	0	0	0	0	0	0	0	0	0	0	0	4289250	5413104	4287094	0
157.006	122.037	C7H6O2	[M+Cl]-, [M-H]-	-1.337	179 (0)	673151	8939443	6719497	6403570	9466955	8070306	6930415	7265785	7040809	9838873	8825031	10481570	11641858	13628583	13138026	9846568	11239865	10044198	8055181	9096963	10689709	9564337	11707094	14509735	13131863	11465642	10214138	11878720	14820880	15703640	10594297	6946349	11954551	11112847	12884047	8400267	12239314	14312060	13272262	14078905	8913461	9386492	7296706	13498235
116.072	117.079	C5H11NO2	[M-H]-, [M+Na]+, [M+Cl]-, [M+H]+, [M+K]+	0.026	180 (0)	910438	130763648	120634264	122372208	205301984	182322448	172397536	197835968	114087720	188695968	495298272	490551616	477992544	901953728	822300928	737110400	148173376	160784768	161250720	199200608	201088672	205775680	241764240	255843968	241070752	551942080	585812672	574973888	914740032	938793728	1031187584	158895152	182781472	178059216	240323600	212157456	235514320	294361600	278630624	273949504	575981952	629024640	521632256	958114432
118.051	119.058	C4H9NO3	[M-H]-, [M+K]+, [M+Cl]-, [M+H]+	-0.026	155 (0)	895173	56508380	52575348	51843288	84368696	70260200	69920672	44369152	25218388	45430760	3766880	3671231	3718082	3926083	2937032	3095963	60873780	65022840	69028672	79495408	74769096	79852160	51936896	56579028	54156592	4260971	3793788	4784182	4010894	4096640	3973403	59322220	69556128	77432864	93226768	79945152	89054872	27514670	28122638	25821062	3055315	3383238	3116839	3259019
142.048	119.058	C4H9NO3	[M+Na]+	-0.106	22 (0)	743946	0	0	0	0	0	0	0	16942728	0	0	0	0	0	0	0	0	0	0	0	0	0	0	0	0	0	0	0	0	0	0	0	0	0	0	0	0	0	0	0	0	0	0	0
229.012	194.043	C6H10O7	[M+Cl]-, [M-H]-	-0.976	133 (0)	461491	0	145619440	154117376	27112492	30037430	0	11212715	0	11733927	16679049	0	16358661	24592310	23326214	39759440	140527744	139735040	110624592	31683740	32457180	28634824	12262762	8964787	12047249	0	17494110	16405155	20815762	22863866	30750668	188600784	150610992	109740064	20926852	28815520	20751486	11744404	8928182	9587044	19038804	14480575	32077902	18946220
177.04	178.048	C6H10O6	[M-H]-, [M+Cl]-, [M+Na]+	-0.151	180 (0)	596968	209773552	234040304	238677424	202388368	216624384	234511344	200413248	145170544	208277536	78975736	73118336	75762792	64588736	58199984	57353064	230878096	218569328	250418096	223112400	217833280	214172224	222568560	205582592	211483312	75505592	81405696	83557072	58059004	57316516	68238592	262183728	249636096	270077056	233287552	251593024	232161232	203462576	226859472	225040672	90011904	85859504	75652384	56782008
410.027	411.034	C10H15N5O9P2	[M-H]-	-1.045	33 (0)	257729	0	0	0	4356284	0	0	0	3948542	0	0	0	0	0	0	0	0	0	0	0	0	0	0	3583031	0	0	0	0	0	0	0	0	3121533	0	3813806	0	5270912	6389838	4494285	3870210	0	0	0	0
241.083	242.09	C10H14N2O5	[M-H]-, [M+K]+, [M+Cl]-, [M+H]+, [M+Na]+	-0.017	144 (0)	438387	0	0	0	105021280	104013648	110824464	105573752	74055136	110208728	225024368	216547648	217178432	240039168	208565168	194036336	0	0	0	112102352	110445432	112198872	120195304	119165240	118509720	228636304	241971216	243810624	240431424	235194736	259005936	0	0	0	118767360	120645904	120827984	116253912	127660744	125907152	238461360	242984080	207297792	213505808
265.08	242.091	C10H14N2O5	[M+Na]+	1.909	95 (0)	398678	5950371	0	10082244	7301357	7250082	0	0	0	8409507	18258342	17054638	0	0	0	0	11016791	0	8777241	7805612	7748634	6762213	7756637	8744832	6836789	0	19017720	20721862	0	0	0	0	8990295	9359757	6277459	0	7078458	8399375	0	6615462	0	0	0	0
327.23	304.24	C20H32O2	[M+Na]+	0.946	31 (0)	322945	0	0	0	0	0	0	2983111	0	0	0	0	0	0	0	0	0	0	0	0	0	0	0	0	0	0	0	18901578	8089167	0	0	0	0	0	0	0	0	0	0	12787396	0	19824230	0	30268536
426.013	427.02	C10H14N5O10PS	[M-H]-	1.483	36 (0)	248057	16187102	11531992	15205361	0	0	0	0	0	0	0	0	0	0	0	0	14573456	14581325	23427578	0	0	0	0	0	0	0	0	0	0	0	0	13586771	16293884	23181778	0	0	0	0	0	0	0	0	0	0
129.056	130.063	C6H10O3	[M-H]-, [M+Cl]-	0.021	177 (0)	818840	5187135	6946347	8024521	5501605	4108264	3601187	4761220	2917050	5780710	4944277	5315900	3925320	6303140	5871850	5798235	7005496	8192018	8868850	4753615	0	0	4535567	4595904	5021139	6516447	4848700	5060406	4784011	6655334	3722172	6451923	8370995	7778521	4342164	4894859	4083329	4575003	5839590	5097761	2851344	4446729	2991104	5083670
174.039	151.05	C5H5N5O	[M+Na]+, [M-H]-, [M+H]+	0.52	52 (0)	607196	0	10156428	9329998	33146402	32743188	33208702	0	0	0	0	0	0	0	0	0	10867313	9926775	9887141	31684974	34197204	35104488	0	0	2419684	0	0	0	0	0	0	11091295	11252884	11037100	31546660	34805684	33789264	0	0	0	0	0	0	0
124.007	125.015	C2H7NO3S	[M-H]-, [M+Cl]-	0.003	129 (0)	852175	9511589	11537865	13069891	15190266	11802854	13364292	12576077	7017776	12539077	15450817	17516136	15968031	0	0	0	12697978	11943104	14197346	12213707	14039800	13528897	13665471	15905519	14751130	15364614	16038661	16969282	0	0	0	13049421	15608217	13603845	14524234	12807076	15795530	16851084	15863278	14608613	16432921	15655054	13168191	15678168
255.233	256.24	C16H32O2	[M-H]-, [M+K]+, [M+Cl]-, [M+H]+, [M+Na]+	-0.149	180 (0)	414071	7296617472	6183403520	5994790912	7389924864	7689965568	6559306240	6965601280	4831440384	7429303296	5200242688	7918744576	6821383680	5550574592	8230599680	6201433600	5737925120	4667719680	6087377920	5670035456	4891416064	4414345728	5682209280	5467357184	6453888000	4196965120	4389644800	5310023168	7014641152	5356275200	3863904768	3600862976	4727382016	3412015616	7039234560	4322759680	5890526720	6445163008	6238629376	7134268928	4105845504	5210542592	3700585216	5165449728
166.051	167.058	C8H9NO3	[M-H]-, [M+Cl]-, [M+H]+, [M+Na]+	0.118	180 (0)	636488	4303056	3620718	3465525	5713492	4660915	6535767	5985171	4470548	6081150	9452684	8605050	9949791	11484973	10793683	11135264	4508256	4634584	3267420	5652760	4355147	5322594	6240622	7035808	6015725	10334678	10418547	12733909	10889283	10290805	11948655	3801473	5011048	4843750	6428594	6877108	5880388	6196353	7247934	6228616	10184347	10352526	10624082	10453894
122.025	123.032	C6H5NO2	[M-H]-	-0.031	21 (0)	866021	0	0	0	0	0	0	6277492	2806556	6139939	0	0	8499130	0	0	0	0	0	0	0	0	0	8634013	7509946	7765501	0	2165700	0	0	0	0	0	0	0	0	0	0	8396773	8861641	9301715	0	0	0	0
411.108	376.138	C17H20N4O6	[M+Cl]-, [M-H]-	-1.206	138 (0)	257052	8039543	9180984	10480648	11061850	10169085	11991240	14427221	8898789	13319146	4576355	0	0	2947117	3014500	0	8575379	9784879	9992628	11889304	10558334	9661781	11842447	11859082	12686149	4086792	4669080	5527345	0	3177391	0	8260335	8312388	9590031	10409509	11258703	10683673	10674727	13730790	12417036	0	0	5999456	0
195.051	196.058	C6H12O7	[M-H]-, [M+Cl]-, [M+Na]+	0.142	117 (0)	541841	148016624	145749600	151838576	82108440	82202072	83788616	39624200	41562908	39891116	0	0	0	5491514	0	4539464	148771456	139032256	146151712	87152696	86066224	83991032	41534336	38938192	40385352	0	0	0	4894544	3341406	0	155309168	131193160	140757520	74694640	76517616	76271088	32599936	0	32515136	0	0	0	5447291
105.019	106.027	C3H6O4	[M-H]-, [M+Cl]-	-0.059	100 (0)	1006293	24850696	23107488	23750976	21836298	21521342	21630302	18655476	15270391	18938626	0	2525863	0	0	2311603	0	23336408	23759438	26364620	20374940	21074502	22846688	0	0	19354030	0	0	0	0	0	0	25580908	25217606	28190176	0	21288322	22792852	20791270	21221474	0	0	0	0	0
171.008	136.039	C5H4N4O	[M+Cl]-, [M+Na]+, [M-H]-, [M+K]+, [M+H]+	-0.019	96 (0)	618052	0	0	0	178733664	177152400	179725680	220057136	136133600	215417744	260424496	241037776	242430064	0	0	0	0	0	0	187886352	189698720	187202640	242452624	245147088	233250656	263930544	282977856	290031968	0	0	0	0	0	0	200695136	211106032	205333216	238631840	243963952	230378912	216610224	224311136	202623424	0
332.096	309.106	C11H19NO9	[M+Na]+, [M+K]+, [M+H]+	1.529	43 (0)	318209	34593732	36808432	36537776	0	0	0	0	0	0	0	0	0	0	0	0	36756740	35368484	36109288	0	0	0	0	0	0	0	0	0	0	0	0	35484508	38566248	37620436	0	0	0	0	0	0	0	0	0	0
308.099	309.106	C11H19NO9	[M-H]-, [M+Cl]-	-0.148	160 (0)	343017	2100634240	2123522944	2307548928	83905240	88235832	97430912	83183016	55576212	86945064	0	22556398	0	0	0	0	2210957568	2052261632	2648839424	101884216	91886112	88886968	86607704	78021608	78851184	0	16068978	15770181	15403141	0	12087840	2068481280	1825501952	2294799360	100148552	106070232	93795976	62288476	93207680	95703072	19705352	18019110	16237221	13523788
269.089	268.082	C10H12N4O5	[M+H]+, [M+K]+	-0.178	71 (0)	392719	0	73081608	100749880	0	0	0	0	0	0	5549573	4778375	5505743	7535754	0	0	105769680	75775936	78634584	0	0	0	0	0	0	3283135	4390167	4602730	0	6877576	7779791	98122200	79710648	78976168	0	0	0	0	0	0	5128423	0	0	0
303.05	268.081	C10H12N4O5	[M+Cl]-, [M-H]-	-0.076	76 (0)	348707	0	521687072	543006016	0	0	0	0	0	3411941	0	0	0	0	0	0	524530272	504821728	592455488	4562694	3724516	3899161	0	0	0	0	0	3146399	3241292	0	0	539069440	490956896	560227392	3696209	3943413	3242950	0	0	0	0	0	0	0
191.056	192.063	C7H12O6	[M-H]-, [M+Cl]-	-0.074	72 (0)	553195	0	2736519	0	0	0	0	0	0	0	3964703	3844419	0	32814568	28984328	28712042	0	0	0	0	0	0	0	0	0	0	0	0	31668782	30739232	30214276	0	0	0	0	3226996	0	0	0	0	0	0	0	28574430
267.059	244.07	C9H12N2O6	[M+Na]+, [M+H]+, [M+K]+	1.844	136 (0)	395742	29270170	47535256	47496484	9993578	9358797	0	4957448	5299305	5562665	3412852	3320430	0	3869563	3523251	3604691	47733168	45993740	42655496	0	10899201	10157577	4426820	6986907	3729227	0	3224547	0	0	3412612	3763844	47196644	51691772	50552272	10532842	12316649	13021861	6216876	5748225	5174276	0	0	0	0
243.062	244.07	C9H12N2O6	[M-H]-, [M+Cl]-	-0.081	137 (0)	434817	563521344	621635072	645500864	392618880	404480896	434094560	181736176	141279312	183072720	0	0	0	0	0	0	655263744	614954496	712290304	442012576	429146496	426840160	206819952	191928240	197239280	0	0	0	0	0	0	692335872	632084864	730347584	423363136	458471872	426832800	157642224	177624544	178587488	71327416	68335120	61296552	0
168.067	169.074	C8H11NO3	[M-H]-, [M+Na]+	0.184	27 (0)	628879	0	0	0	0	0	0	0	0	0	0	0	0	0	0	2743550	0	0	0	0	0	0	2533936	0	0	0	0	0	0	0	0	0	0	0	0	0	0	0	0	0	0	0	0	0
162.113	161.105	C7H15NO3	[M+H]+, [M+Na]+	0.399	104 (0)	651869	7937073	6930316	8283636	2261772	2590230	3797792	0	0	0	0	0	2557038	3296869	3171213	4148073	7092541	7105874	7379913	2674608	0	3107498	0	0	2367395	0	0	0	2754775	2497084	3317306	8106526	8156761	9504799	3165355	0	3324219	0	0	0	2602029	2697071	2400884	2884031
159.03	160.037	C6H8O5	[M-H]-, [M+Cl]-	-0.133	157 (0)	664550	6209830	7137772	8318736	9613041	9618468	9352653	7641407	6520710	8774975	0	0	0	11390087	9322209	9623488	7097582	7461154	8571034	9924520	9418738	8679946	9409390	9812231	8428283	0	0	0	0	0	11875426	8483478	7437920	7016526	8279668	8921102	8933757	8659714	9697504	8105085	0	0	0	9109858
176.103	175.096	C6H13N3O3	[M+H]+, [M+Na]+, [M+K]+	1.343	180 (0)	600156	409208512	494431776	487696128	2275141120	2649502720	2704689920	95997792	79867816	101315288	14297991	15388573	14237350	37493112	32192482	33600880	533871040	496025536	539759296	2551701760	2706139136	2650678272	107004680	115064776	100558080	15252290	14777209	14968747	25494426	27612420	33146572	459507104	577083136	560872256	2351827712	2640745728	2519094784	15423562	15009689	14734840	13288683	14864612	13453689	25938788
198.085	175.096	C6H13N3O3	[M+Na]+	1.572	28 (0)	533547	0	0	0	0	0	0	3195599	0	0	3399870	0	0	0	0	0	0	0	0	19509082	0	0	0	4388782	0	0	0	0	0	0	0	0	0	0	0	0	0	0	0	2779540	0	0	0	0
210.065	175.095	C6H13N3O3	[M+Cl]-, [M-H]-	0.061	179 (0)	503117	296396512	325986912	338314816	1618003072	1698105728	1773146624	170841664	94676784	162892336	16071694	14874780	14432199	22503936	19025810	17785966	342911584	335880640	386964192	1758553216	1732332160	1695198080	188734496	183481424	181939600	13884800	16773533	16549949	18074898	17865636	23543854	342857536	332779712	379814752	1664271232	1773777664	1684808448	14483131	17128456	14200099	16536312	17569856	15102888	16119731
207.077	208.085	C10H12N2O3	[M-H]-, [M+H]+, [M+Na]+, [M+Cl]-	0.287	93 (0)	510376	0	0	0	0	0	0	3240200	0	0	84891952	84814872	83750736	67233304	59638064	59567100	0	0	0	0	0	0	3608087	0	0	87779456	96505200	96741696	70254312	66815316	82377544	0	0	2829014	3133389	0	0	0	0	0	101772520	105881904	90770408	70341680
202.069	179.079	C6H13NO5	[M+Na]+, [M+K]+	0.624	94 (0)	523034	0	0	2762668	9688149	8962455	0	0	0	5017581	4225353	0	3514094	0	0	0	0	0	5313461	6376865	0	0	4615500	2758919	0	3161731	3917417	4059973	0	0	0	0	2824367	5422142	0	0	0	0	0	0	2909336	0	2956883	3069992
202.069	179.08	C6H13NO5	[M+Na]+	0.326	25 (0)	522971	0	0	0	0	0	0	0	0	0	0	0	0	0	0	0	0	0	0	0	0	0	0	0	0	2721660	3461284	0	0	0	0	0	0	0	0	0	0	0	0	0	0	0	0	0
178.072	179.079	C6H13NO5	[M-H]-	-0.084	102 (0)	593445	0	0	0	12513122	11368312	13185308	12526323	7346993	12925343	7337195	7392037	7814567	2911511	0	0	0	0	0	12937632	12955429	12985529	13555011	13221418	14058437	8409781	8975777	8601520	2909121	2666182	2509027	0	0	0	15041536	14294234	15689704	14599199	15973230	14338019	7453217	8169167	6947281	3615380
104.071	103.063	C4H9NO2	[M+H]+, [M+K]+, [M+Cl]-, [M-H]-, [M+Na]+	-0.096	179 (0)	1015424	15776266	15067111	14280571	17263700	14445212	12587478	9573999	8061284	13798161	14163884	15668125	15216485	16364940	17743072	19266740	15417317	15677529	16696586	12916038	11906722	13803044	16969284	20202210	13827915	15357174	16046824	21291228	16235197	17572778	28551254	14661721	20846470	17943582	11333164	14256735	15726059	22974908	13760111	15623201	11416410	15247609	11389121	13879154
157.025	158.033	C5H6N2O4	[M-H]-	-0.157	146 (0)	673103	2611764	2492161	2367232	2911170	3358211	2721359	0	0	0	3364337	0	2728917	4270029	4052068	3867504	3144691	2839054	2578364	0	3747610	3189906	0	0	0	3645453	2937148	2981986	4181601	3373900	4109026	3017412	4013347	3852821	2668439	2811789	0	0	0	0	4058644	3856786	3575227	5208016
275.017	276.025	C6H13O10P	[M-H]-	0.17	158 (0)	384281	49593040	52003284	50815236	33514670	35123804	36773504	34531928	52158280	34299052	4407436	3562992	3289697	3285240	4555548	5319866	45416424	39976544	29678056	31590098	34985928	32992920	32760440	22292536	29322628	0	4476103	4074400	0	0	3803468	42400792	40724836	28247732	25620822	37332168	33186978	30274268	25115600	30358422	4401345	4193489	5890895	0
258.038	259.046	C6H14NO8P	[M-H]-, [M+Cl]-	0.038	172 (0)	409566	94812344	132365664	128679240	47583584	51155712	57872744	46569412	53979164	44890864	9130276	9276519	11048759	7426480	0	14609394	127105824	120650984	113977464	57137664	56900672	51774992	36882208	34033204	38742860	11315751	11220671	9929622	0	6344481	11829324	138787952	113081760	116003432	54586204	67418760	56039304	31973418	38862008	39073776	13252590	11512530	17614178	6401018
196.062	197.069	C9H11NO4	[M-H]-, [M+Cl]-	0.135	85 (0)	539024	10029282	9313165	10540053	0	0	0	0	0	0	17860824	17134054	17322432	16732928	15970485	14161875	0	0	11127931	0	0	0	0	0	0	17078626	18711904	19616078	14968174	16046302	16542108	10903150	0	0	0	0	0	0	0	0	20768370	20015160	18923714	15300602
330.061	331.068	C10H14N5O6P	[M-H]-	-0.001	51 (0)	320197	4831088	10300508	8260399	0	0	0	0	10608487	9023063	0	0	0	0	0	0	0	9512846	8020481	0	0	0	0	3201439	2881797	0	0	0	0	0	0	12549560	8228884	8573468	4936811	0	0	4841884	4932223	3095113	0	0	0	0
401.015	402.022	C10H16N2O11P2	[M-H]-	-0.893	35 (0)	263537	0	0	0	0	0	0	5349409	6117232	5850845	0	0	0	0	0	0	0	0	0	0	0	0	5303866	4646577	6216850	0	0	0	0	0	0	0	0	0	0	0	0	4403318	4352347	4869985	0	0	0	0
307.034	308.041	C9H13N2O8P	[M-H]-	-0.059	63 (0)	344211	7105980	0	0	0	0	0	0	5900978	0	0	0	0	0	0	0	6545575	0	0	5696586	0	0	0	5689057	0	0	0	0	0	0	0	0	0	0	0	0	7264467	0	6411161	0	0	0	0	0
151.061	152.068	C5H12O5	[M-H]-	-0.141	88 (0)	699558	2848451	2630688	0	3728293	3331293	0	2778469	0	2608996	0	0	0	0	0	0	2265648	2672602	3979094	2848406	3744313	3290864	2917747	3965535	2339895	0	0	0	0	0	0	2414378	3629183	2865243	4190054	4006733	3206521	2955022	2639940	3084024	0	0	0	0
187.003	152.033	C5H4N4O2	[M+Cl]-, [M+Na]+, [M+H]+, [M-H]-	-0.097	32 (0)	565131	0	0	0	0	0	0	0	0	0	948465600	880828096	885106560	0	0	0	0	0	71441264	0	0	0	0	0	0	946537792	1025647104	1049469120	0	0	0	0	0	71844552	0	0	0	0	0	0	983242688	999465280	926183360	0
225.099	226.107	C9H14N4O3	[M-H]-, [M+Na]+, [M+Cl]-	0.039	161 (0)	469511	36851332	37113872	38823552	39966880	38731164	42004696	31085934	21394902	29789774	5674036	4861322	5154182	5353002	0	0	40137060	38325424	40911460	43277384	42431488	41593292	32710260	30789016	32243042	4440354	5189446	4155276	5016347	4644614	0	40743560	40310860	45816336	46254252	44962240	46377028	30177310	35498292	33778876	4852790	0	0	4853668
318.061	283.092	C10H13N5O5	[M+Cl]-, [M-H]-, [M+K]+, [M+Na]+	0.021	41 (0)	332279	42085916	109508528	115547648	3246021	0	0	0	0	0	0	0	0	0	0	0	106330632	104852120	127885192	0	0	0	0	0	0	0	0	0	0	0	0	119346752	103560840	121430816	0	0	0	0	0	0	0	0	0	0
134.069	111.08	C5H9N3	[M+Na]+, [M-H]-	0.016	19 (0)	788220	0	0	0	0	0	0	0	0	0	0	0	0	0	0	0	0	0	0	0	0	0	0	0	0	0	0	0	0	0	0	0	0	0	0	0	0	0	0	0	0	0	0	0
130.086	129.079	C6H11NO2	[M+H]+, [M+Na]+, [M+K]+, [M-H]-	-0.202	177 (0)	812351	22123508	23145032	23039456	6445782	7291832	5619167	3897623	4515538	4766462	5015551	5016018	5327953	4628586	0	0	24119120	23787858	21433710	6056171	7527474	5835289	5072693	5011343	4779819	4854608	5322488	5672963	4818328	5780079	6933019	24956870	23259642	25285134	6941771	6202104	6489282	6455382	6491908	5058649	5213316	4989054	5267312	3765274
337.213	314.224	C21H30O2	[M+Na]+	-1.952	114 (0)	313405	0	5305199	0	9885835	3617184	0	0	0	0	0	0	0	0	0	4609195	0	0	0	0	0	3941109	0	0	0	0	0	0	0	0	4618927	3501214	3774396	2824864	5008517	0	4303373	3805849	3907384	4853664	0	0	0	0
173.009	174.016	C6H6O6	[M-H]-	-0.162	83 (0)	610850	13900189	0	0	3850165	3723341	3646184	3855536	3346691	3559924	0	0	0	2999650	2803462	2783464	0	0	0	3289474	0	4095317	0	4326534	3395031	0	0	0	2658314	3298030	2965225	2314119	0	0	4209471	0	3688880	4047167	3932293	4083187	2706805	2208199	0	0
171.063	148.074	C6H12O4	[M+Na]+	0.217	122 (0)	617760	7083507	8333390	0	0	0	0	0	0	0	19291286	22949662	23453908	23172576	24520818	26549268	0	8011300	0	0	0	0	0	2757399	0	25072302	19345024	20534824	22245924	23334004	17385070	0	0	0	0	8226347	0	0	0	0	11755953	14043520	17528122	22757122
147.066	148.073	C6H12O4	[M-H]-, [M+Cl]-	-0.122	89 (0)	718698	0	0	0	0	0	0	0	0	0	38469904	38050500	36361228	14510743	12823433	13212316	0	0	0	0	0	0	0	0	0	39150424	44658392	45263036	14630444	13221472	18123542	0	0	0	0	0	0	0	0	0	25114528	27598872	25999330	11849858
149.06	148.053	C9H8O2	[M+H]+, [M+K]+	0.134	101 (0)	709063	0	2128756	0	2821963	2732937	2791386	0	0	2866556	0	2447406	0	13296479	13105630	13163521	0	0	0	0	3295932	3061911	2930975	2620020	2420712	0	2338312	0	9980409	12295042	14609798	2801803	0	0	0	3258953	3493524	2602032	0	2797411	0	0	2254699	12274067
147.045	148.052	C9H8O2	[M-H]-	-0.004	118 (0)	718703	10986667	12354581	12721038	18638714	17642640	17948614	19825026	12415967	19726292	0	0	0	0	0	0	12100018	12599043	14330875	18366650	17817588	19526268	21188528	22621250	21426134	0	0	0	0	0	0	13110797	12390867	14684094	18293128	18404534	20179054	21090358	21566434	20455006	0	0	0	0
166.028	131.058	C5H9NO3	[M+Cl]-, [M-H]-, [M+H]+, [M+Na]+, [M+K]+	0.08	179 (0)	636571	16144273	16016688	16787778	47191912	49022980	51922012	82856248	50796060	81870944	49979592	43424120	44506956	26149054	23184938	27705262	15968437	14934883	17305306	50077880	50379300	50566820	92873608	94512224	88817272	48169880	52032512	51593760	31276624	30969602	43461696	17436696	17538266	17210778	53701328	56767152	55157084	94609200	96589712	92664368	54152244	55396440	50982616	26185554
129.019	130.026	C5H6O4	[M-H]-, [M+Cl]-	0	170 (0)	819071	5154055	5651158	5683434	4874110	4872635	3575910	4558984	4235438	4844695	3924158	3673745	4717960	4373421	3520281	4196617	5725279	4744789	5496570	3173512	4071440	4223975	5238038	4317519	3918255	4086981	4151467	4642363	2637334	3106976	3255942	4908257	5175291	5670696	5095953	4856738	4612521	5360431	3992792	3530178	3411491	3420190	3316007	2372611
132.113	131.106	C5H13N3O	[M+H]+, [M+Na]+	-0.012	19 (0)	800025	0	0	0	0	0	0	0	0	0	0	0	0	3523299	0	2395633	0	0	0	0	0	0	0	0	2293559	0	0	2221232	2920079	2849939	5230210	0	0	0	0	0	0	0	0	0	0	0	0	2274175
173.093	174.1	C7H14N2O3	[M-H]-, [M+K]+, [M+Cl]-, [M+Na]+, [M+H]+	-0.052	180 (0)	610594	291906752	304916480	304157536	490390112	494559040	517113184	518888448	287706208	510440992	162118944	156312896	153571088	151106048	129236648	125390376	313341984	307680192	353904480	519297696	508850496	505156000	580942592	556904576	554161152	161993472	169449024	173326896	144764656	141986768	164289376	318226976	319717760	352608480	545665088	547687360	532765760	486692704	562215744	545098432	169864256	175367536	145273856	137721232
175.036	176.043	C5H8N2O5	[M-H]-	-0.231	48 (0)	603816	3791671	3909327	4719524	0	0	0	0	0	2094687	0	0	0	0	3502418	0	4560874	4793744	4749099	0	0	0	0	0	0	0	0	0	0	0	0	4598743	4223006	5131859	2091487	0	0	0	0	0	0	0	0	0
173.057	174.064	C6H10N2O4	[M-H]-, [M+Na]+, [M+Cl]-, [M+K]+, [M+H]+	0.143	129 (0)	610723	42629840	47699580	46559180	78991376	80679160	83727856	81232048	51896800	80699000	0	0	0	0	0	0	47306492	44633552	48671072	82779328	81985824	77866688	89437048	81238176	84974536	0	0	0	0	0	0	49853248	47269196	50524660	80731096	85866152	79533584	76773120	83691912	84578272	0	0	0	0
152.012	117.043	C4H7NO3	[M+Cl]-, [M-H]-	0.113	112 (0)	695182	0	0	0	2799032	4014528	4710375	4282487	3714845	4304251	5953992	6199205	7097966	2738968	0	2670826	0	0	0	3309905	3295300	3109468	6108934	4943595	5105481	6175513	8333028	7730452	6600517	7682460	10400518	0	0	0	3495685	2351478	2930273	4318109	4474223	5065686	9755540	8250326	8570817	5873809
128.071	127.063	C6H9NO2	[M+H]+, [M+Na]+	-0.294	86 (0)	825138	0	0	0	2610532	0	0	0	3225232	0	2389016	2666423	2572467	4277091	3582551	4624131	0	2963161	0	0	2341669	0	0	0	0	2261341	2206954	3823696	2317388	3490492	4206840	0	0	0	0	0	0	3633297	0	0	2722704	2220282	2163034	3599411
490.963	467.974	C9H15N2O14P3	[M+Na]+, [M+K]+, [M+H]+	0.593	64 (0)	215241	0	0	3566804	0	5443821	3945657	0	0	7295204	23688530	25406942	25951690	93492856	0	0	5719384	0	0	0	5101715	0	0	10060979	0	26690314	22685596	22168798	0	80819392	59778352	3998208	0	0	5469415	0	0	13710545	8896317	9097867	0	16622516	0	104322816
242.078	243.086	C9H13N3O5	[M-H]-, [M+Na]+, [M+Cl]-, [M+H]+	-0.111	144 (0)	436585	0	0	0	79457856	81978584	86308232	78053464	53800140	80242792	78935984	75175344	79255352	41449396	37408436	33956776	0	0	0	85959824	84408384	82239552	88486576	80880096	86723576	78676072	85430048	86399632	55780048	53100864	59816612	0	0	0	87823784	91362664	90164768	77326640	88591872	87358184	88688832	88376248	74308608	57217024
223.061	224.069	C11H12O5	[M-H]-	-0.319	123 (0)	473805	3195727	0	3218985	0	0	3700713	0	0	4235991	4555178	4773521	4844164	4677467	4412969	4678775	3200035	0	4091766	0	0	0	3934965	3352410	4480304	4013838	5672074	4894137	4453768	4221245	4116623	0	3776092	3674112	0	0	0	4069342	0	4203673	4898610	5089676	4990025	4328229
138.091	137.084	C8H11NO	[M+H]+, [M+K]+, [M-H]-, [M+Cl]-, [M+Na]+	0.276	173 (0)	765260	6032812	6893604	7765320	28328048	30646872	33021018	54227052	42510308	58481808	48683096	56789252	55446384	97679160	90749704	100392496	9060843	9916423	8472494	0	0	26403814	59010948	66481420	51066564	58653636	60143852	63827800	86828952	78171288	96788264	9642262	12140588	11021446	22106454	24607630	28202258	52896396	46063948	39802156	36743684	43902004	41733348	54453172
239.017	240.024	C6H12N2O4S2	[M-H]-, [M+Cl]-	-0.008	140 (0)	442128	3621700096	3201872640	3337562880	805977280	844739648	903528384	15155054	12581068	14399918	6426641	4940197	5103668	11777184	4968045	4030609	3210488320	3105597952	3672851712	816998912	897743616	859809792	20988788	23145564	22298020	5956582	4755226	5355039	9668545	4687401	0	2675352064	2498478080	2903421952	705480576	738973248	701825856	13301724	14788971	11739016	4822853	4419568	3963932	8176183
263.013	240.024	C6H12N2O4S2	[M+Na]+, [M+K]+	1.638	81 (0)	401803	218733936	204522624	203542272	57130528	60208196	62478432	0	0	0	0	2832022	0	0	0	0	204429360	189308736	178478144	58237708	62974612	59964760	0	2420675	0	0	2862488	0	0	0	0	165136704	161821280	159766720	47447984	57122228	50919508	0	0	0	0	0	0	2537977
503.161	504.168	C18H32O16	[M-H]-	-0.961	43 (0)	210024	4351230	4917031	7057333	2635464	0	0	0	0	0	0	0	0	0	4343517	0	5941565	4832874	7478060	3112651	0	3083965	0	0	0	0	0	0	0	0	0	5567132	5930537	7313507	0	0	0	0	0	0	0	0	0	0
173.045	174.053	C7H10O5	[M-H]-, [M+Cl]-	0.034	48 (0)	610757	0	0	0	2703485	0	0	0	0	0	11590399	13877067	13942623	14220897	13663025	13696816	0	0	0	0	0	0	0	0	0	13912481	12270783	13717485	15424926	14881885	14193652	0	0	0	0	3127038	0	0	0	0	13088022	14399845	10459937	14352263
175.047	176.055	C4H8N4O4	[M-H]-	0.29	67 (0)	603794	0	2063762	0	0	3326998	2865035	3112392	2981685	2524466	3072300	3061752	2459277	0	0	0	0	0	0	0	3294849	2281123	2793565	0	2356374	0	2659459	3801415	0	0	0	2753967	0	0	2358442	2519361	0	2537217	2232877	2430592	0	0	0	0
165.041	166.048	C5H10O6	[M-H]-, [M+Cl]-, [M+H]+, [M+K]+, [M+Na]+	0.099	180 (0)	640320	153621856	151293040	156358608	164032704	163719536	171722160	162004320	135502160	161594240	59677524	66381676	71900824	83602464	83176688	57978604	156877248	147522032	159234448	170314544	171110912	172416288	178126944	168860176	172595152	81401392	87153400	82252752	69417720	48846224	37964168	162871328	144117888	157431312	163355792	165832080	164940080	154969872	161662096	156488736	50836412	54034788	56838540	46999824
464.128	441.139	C19H19N7O6	[M+Na]+	-1.772	44 (0)	227688	0	0	0	0	0	0	0	0	0	0	6271768	0	11681420	13498670	7752908	0	0	0	0	0	0	0	0	0	6233198	0	0	0	0	16205290	0	0	0	0	0	0	0	0	0	6005638	0	5977901	0
167.997	169.004	C3H7NO5S	[M-H]-	-0.099	143 (0)	629094	12168778	12238445	12005327	18003322	17043440	17821940	17036088	15184586	17550372	13041828	12594642	13116322	0	0	0	12902437	12982669	13725356	17484056	17919032	17466930	17994284	19876578	20418856	13484575	14324580	14571544	2679484	2651965	2984981	15092286	12787096	13198236	17184856	19884200	18072146	21253022	19448324	20042042	27350540	25892506	23523940	2497654
199.038	164.068	C6H12O5	[M+Cl]-, [M-H]-	-0.435	168 (0)	530934	35980820	48670332	48345012	95555648	96085560	97714488	52725772	33159388	52124048	132353000	118928464	122621904	140478752	152320672	263811600	50075156	51372872	53370964	95823048	98976184	96599064	64635552	69903552	61932080	127812320	147579888	137022000	140636208	154042480	224198800	52582072	57679500	59155388	93670072	88885592	90925304	55529796	56712504	53849252	155380576	141495184	265105360	136155440
476.047	477.055	C12H21N3O13P2	[M-H]-	-0.981	36 (0)	221986	6063950	7149840	6195070	0	0	0	0	0	0	0	0	0	0	0	0	5496723	6106246	9848603	0	0	0	0	0	0	0	0	0	0	0	0	6307114	6757134	9981018	0	0	0	0	0	0	0	0	0	0
227.067	228.075	C9H12N2O5	[M-H]-, [M+Cl]-, [M+Na]+	0.134	175 (0)	465441	0	34490380	35801124	32167572	32847376	32028020	35247540	24869106	34783896	65012104	62567528	63577944	94379088	81838064	80502824	35278740	35229648	0	34640932	34711088	34558484	36824504	35312804	37433340	64142524	71252984	69140728	87186384	85723800	101594376	38347108	37155344	42170948	35637112	37964788	36602376	38165400	40274880	38113656	77586640	78870968	66074308	84808472
251.064	228.075	C9H12N2O5	[M+Na]+	1.531	24 (0)	420956	0	0	0	0	0	0	0	0	0	0	2640023	2829960	5777129	4918800	6096231	0	0	0	0	0	0	0	0	0	0	2942611	0	0	4994715	5504886	0	0	0	0	0	0	0	0	0	2766765	0	3093493	5271631
191.079	168.09	C8H12N2O2	[M+Na]+, [M+K]+, [M+H]+	1.079	180 (0)	553127	59900780	57461360	56155904	68913280	67670296	67429344	76851728	75985312	78439832	133732672	136836576	138918416	229980688	212058144	260144768	63011816	65462052	54819948	65747180	70679104	69596872	85912336	96301024	76768296	148826320	145649216	142881840	203358560	198815648	215729184	66026020	77486800	67129304	72444280	76414384	79506392	99811176	87450040	75212664	109900912	123946896	141290864	240904944
221.06	222.067	C7H14N2O4S	[M-H]-, [M+Cl]-, [M+Na]+	0.003	112 (0)	478090	45186668	47728552	50305716	62627180	68063032	70657952	60696824	34982128	58718592	9473435	8912413	10923075	0	0	0	49724516	48535324	0	70937888	68569800	65295732	66018492	63352168	64056056	8109511	9402705	10731997	0	0	0	0	0	0	69228840	69876560	68886880	58646676	65522852	64544160	9496128	9142186	7768760	0
250.095	251.102	C10H13N5O3	[M-H]-, [M+Na]+	0.189	73 (0)	422590	0	0	0	0	3158432	0	0	0	0	0	3966961	3613810	3630104	3385551	0	0	0	3097345	0	3347639	2854540	0	3293132	2870397	3930796	3611739	4059446	0	4061178	0	0	2954544	0	0	0	3444630	3189691	3412800	3546070	0	0	0	3714689
328.045	329.052	C10H12N5O6P	[M-H]-, [M+Cl]-	0.299	106 (0)	322138	371237664	317563520	324971136	7015585	6815401	0	5527990	4007926	6458143	0	4213719	4887526	4376113	7667142	0	322975904	316481024	347412224	5934313	6387155	6094945	0	4472473	0	0	0	0	5128315	3560204	0	337447872	311310752	348963200	7225878	6239139	5752457	3038123	6570334	4384654	0	0	0	6591704
179.071	180.079	C10H12O3	[M-H]-	0.001	96 (0)	590133	0	0	0	0	0	3233737	0	0	3387285	4396523	5316737	5124762	5858910	5650335	5049290	0	0	0	0	0	0	0	0	2990141	4959449	4973838	5384405	5608707	5045551	5049362	0	0	0	0	0	0	0	2371628	2853953	5249527	6717136	4588639	5892532
113.024	114.032	C5H6O3	[M-H]-	-0.165	40 (0)	934984	12765970	10615081	11216613	0	0	0	0	0	0	0	0	0	0	0	0	11920845	13813198	14297924	0	0	0	0	0	0	0	0	0	0	0	0	11798455	11843647	13885714	0	0	0	0	0	0	0	0	0	0
119.05	120.058	C8H8O	[M-H]-	0.038	19 (0)	887659	0	0	0	0	0	0	0	0	0	0	0	0	0	2311481	0	0	0	0	0	0	0	0	0	0	0	0	0	0	0	0	0	0	0	0	0	0	0	0	0	0	0	0	0
152.002	153.01	C3H7NO4S	[M-H]-	-0.131	151 (0)	695227	8212568	6769850	6434571	3893373	3936339	3967531	0	0	0	3140586	2790335	3399244	3870418	2374147	0	7255954	6366124	8163927	4797175	4037957	3889853	2582681	0	3067099	2845185	2603208	0	3212264	2944955	2569854	6732760	7273532	7594356	4203173	4833974	3153400	0	2931454	0	2959076	2924244	2825463	2456226
188.056	189.064	C7H11NO5	[M-H]-, [M+H]+, [M+Na]+, [M+Cl]-	0.1	161 (0)	562000	85342520	97226248	98877776	131008504	135426384	150859120	142616272	106458808	145499904	0	0	0	37598736	34268864	33937044	97771712	94308360	104074712	142304432	142811456	134138144	159027280	138169792	146428208	0	0	2577512	34946360	34827688	40233840	109465448	99584960	108407208	143310480	156900064	148193232	142771840	156513552	159952336	8715987	0	0	34067252
152.035	153.043	C7H7NO3	[M-H]-, [M+Cl]-	-0.034	137 (0)	695076	0	0	0	3001712	2532233	0	2457815	0	0	4575551	3499102	3765081	4912621	4233416	3590058	0	0	0	2340885	2372121	2485317	0	0	0	4339126	5160937	3790615	3926235	3969967	5008273	0	0	2881749	3929164	2723135	3111752	3221460	3194943	0	3311899	4242419	4581925	3564083
219.078	220.085	C11H12N2O3	[M-H]-, [M+Cl]-	0.196	146 (0)	482400	23399068	0	0	29144726	32548572	29716574	30097398	21344972	31900750	37760960	36434992	36791228	25770756	24075480	22628092	0	0	0	30500222	29942054	29341824	31696022	30108162	32523904	40304408	40930728	40243040	21726790	20954600	22178408	0	28386158	0	34165332	34891816	33225402	31074930	31814574	31521400	37771116	39686400	31764846	21787240
363.034	364.042	C10H13N4O9P	[M-H]-	-1.063	19 (0)	291111	0	0	0	3937962	2878472	0	0	4094836	0	0	0	0	0	0	0	0	0	4346754	3636118	3864507	3923938	0	0	0	0	0	0	0	0	0	0	0	3868321	0	3848525	3660066	3042284	0	2748276	0	0	0	0
145.051	146.058	C6H10O4	[M-H]-	0.093	79 (0)	728546	13059483	13705435	13180734	0	0	0	0	0	0	0	0	0	13950985	13397076	13621019	12982953	15329404	15261592	0	2501668	0	0	0	0	0	0	0	16711501	17549520	12224026	12444630	0	14342816	0	0	0	0	0	0	0	0	0	15303729
189.088	190.095	C7H14N2O4	[M-H]-, [M+Cl]-	-0.105	180 (0)	558938	51873868	57761952	59671848	36959780	36586288	38639804	23535478	14407539	23043186	35895260	36353764	35711644	39323040	34639144	30443904	60036812	61977356	67328648	40494404	38546968	37075612	28475180	25310866	24672658	37096048	36176024	40309936	37413784	35439928	38705580	59011748	61141840	65618068	40723496	45255804	41902840	22396376	26447398	25872194	37087060	38332364	30957974	30634974
249.055	250.062	C8H14N2O5S	[M-H]-, [M+Na]+, [M+H]+, [M+Cl]-	0.2	143 (0)	424346	0	0	0	18820378	22449078	25845266	13671101	11033664	14671796	14082481	13730268	13075305	6873136	5650529	7033670	13683790	0	0	20396448	23373596	22178104	15895705	14863389	16970780	0	15356931	0	6998332	7334307	7601270	0	0	0	20894700	20742808	21601592	14871197	16616901	14821986	15891782	15900956	13001646	8377850
256.096	257.103	C8H20NO6P	[M-H]-	0.833	67 (0)	412684	0	0	0	5072038	5995261	6252284	4921160	0	5142551	0	0	0	7182526	7400035	5772553	0	0	0	0	5218612	0	0	0	0	0	0	0	7833492	7653219	0	0	0	0	6020086	0	5951248	0	0	5803361	0	0	0	7090398
171.027	148.037	C5H8O5	[M+Na]+	0.54	55 (0)	617892	2835436	2568287	0	5852878	0	0	6265188	0	0	3459829	0	0	0	0	0	0	0	0	5971022	5046862	0	0	0	4692883	0	3818242	0	0	0	0	0	4213482	3475796	0	0	0	0	0	0	0	0	0	0
147.03	148.037	C5H8O5	[M-H]-, [M+Cl]-	-0.111	180 (0)	718738	39338708	48662000	52253784	66412088	70000840	73941288	65573512	57392300	69579528	21392750	24558682	21705644	6320237	7240139	7274213	50057896	47645464	53595416	71271016	72577904	72455464	74832224	70265480	71134072	21973004	23962450	25499590	6110399	7160891	7116275	58168748	56780940	61598224	75843272	83784856	80087504	69583632	76023856	76363904	23960594	23147702	22576650	5715388
421.075	422.083	C12H23O14P	[M-H]-	0.255	159 (0)	250967	130231456	102958000	107445192	57994568	58260228	62443228	42087452	106628312	45764264	9706749	8728424	10141303	0	0	0	101916128	102680216	73271072	56678880	60829868	62110488	43700496	31009576	39831484	9380569	9233906	10731338	0	6959068	8629163	119265272	101688832	71879760	54346640	65315632	62166364	36208208	34037144	40730692	16215794	12721300	22980946	0
443.257	408.288	C24H40O5	[M+Cl]-, [M-H]-	0.023	134 (0)	238408	0	18308488	20259412	0	0	12432164	0	0	0	56519240	53077412	54902024	64043632	53248316	48851292	19305180	20323320	21143268	13368079	0	0	14084787	0	13939408	57458960	59020956	59691784	60711176	54977460	67141528	19442480	19080200	21650068	0	15302352	0	0	0	0	58035220	58997216	46560272	48221768
305.246	282.256	C18H34O2	[M+Na]+, [M+H]+, [M+K]+	0.403	148 (0)	346206	16571269	14422355	15486216	17504470	15629088	18283768	17999512	19516534	17461000	22547366	24593006	22047010	48219344	48327128	52777308	15198451	0	0	14861288	17312228	17802250	19278394	20391754	21158168	26569852	26284202	0	36341756	41484644	0	15135206	16070678	14834894	15413022	17142660	16411264	28586204	17586818	16275860	0	0	24019994	40411488
281.249	282.256	C18H34O2	[M-H]-, [M+Cl]-	-0.175	180 (0)	375739	277754976	269852000	307530048	355042784	281380384	347536384	251252576	195949728	258936320	291026624	304274976	293919680	351624448	339994464	311297280	251152272	265735328	299786432	261204000	322239840	310958080	342296256	293401024	436567008	345085824	410224128	507207840	312054496	330744608	390766144	237225504	271461664	255025456	274189088	266134464	275112544	515385504	284155104	289187072	352914624	497257248	315836032	298845472
247.073	224.083	C15H12O2	[M+Na]+	-1.479	50 (0)	427731	12863958	16876520	15802950	11876328	14131277	16573033	10705144	8685880	8749206	0	0	0	0	0	0	15468173	13827132	11671427	14203522	15534655	14736029	9304006	10915264	8781277	0	0	0	0	0	0	15382601	11880553	13757650	13632044	17017866	11812803	6564552	9353843	7990702	0	0	0	0
209.03	210.038	C6H10O8	[M-H]-	-0.022	143 (0)	505592	4602006	5740826	5678332	8471412	0	8061118	6575070	17175014	8235257	5490413	6907389	6007507	3555412	4245139	3392284	4764669	5009339	4107439	7769287	8202905	0	7593785	5454980	6656012	5828368	7399676	6597353	0	2862626	0	5508904	5137115	3924317	0	8360620	7458813	6314753	5091339	6433430	12480691	9591764	9960430	0
182.082	183.09	C9H13NO3	[M-H]-, [M+Cl]-	0.035	113 (0)	580375	0	2387012	2397225	3420396	0	2641287	2452891	2498178	0	3761510	3686377	3825008	5639430	4682951	0	2746982	0	2354773	2884005	0	3160240	3077899	3341679	2767314	4598575	0	4520097	4060944	4618309	0	0	0	0	2987156	2347605	3115572	2750487	2849085	2755023	0	0	0	0
114.066	113.059	C4H7N3O	[M+H]+, [M+K]+, [M+Na]+	-0.325	101 (0)	926442	6930583	6392559	7054128	5777569	5472913	5616159	3420185	2994170	4672185	0	0	0	0	0	0	6913067	6348769	7581152	4568989	4781811	5109553	4537665	5689131	4277119	0	0	0	0	0	0	6223149	10331434	7017235	4821744	4219940	5745642	4758534	3979533	4308027	0	0	0	0
205.068	182.079	C6H14O6	[M+Na]+, [M+K]+, [M-H]-	1.423	82 (0)	515377	15683474	19464150	16907618	9809544	11801876	10629191	0	0	0	0	0	0	0	0	0	17410984	17109646	16075687	11904759	11988308	11373793	0	0	0	0	0	0	0	0	0	16481421	16811066	19654622	12206668	14034074	12238127	0	0	0	0	0	0	0
101.061	102.068	C5H10O2	[M-H]-, [M+Cl]-	0.082	180 (0)	1045722	4848854	6594091	4972800	10313139	6740669	6665251	38479640	19066064	27290928	3080919040	3068599296	2991285504	4258480128	3974280192	3611971072	7878186	7545505	8523976	9786019	8439283	9134023	45101248	35116716	31509186	3174771456	3372168192	3312795136	4482173440	4127097856	4468170752	9250439	8980420	8254645	15531812	11779985	10885833	67789248	50290252	41550640	2917057280	3239086592	2864807424	4536069120
194.046	195.053	C9H9NO4	[M-H]-	0.266	167 (0)	544615	4542966	5564939	5222674	7691999	6266032	7772328	8245663	4975365	8501450	0	13990074	0	12776143	11455497	11472139	0	4648130	4808989	6758374	7475763	6536846	8734519	9149272	8362559	0	0	0	12226002	12385697	14624569	4733635	5066416	5083281	0	8487198	0	7155880	8251439	8252993	0	0	0	11905976
506.244	483.255	C18H37N5O10	[M+Na]+	1.547	83 (0)	208747	0	0	7803117	0	5376271	5745134	0	5090001	5730011	9628602	11423074	0	0	7965828	9462882	7144489	9535749	0	0	6940483	0	0	0	0	13357274	0	0	7937398	0	0	8268865	7654577	0	6198700	0	0	5816033	7304852	0	7737229	0	7819637	0
250.069	227.08	C10H13NO5	[M+Na]+	1.45	9 (0)	422620	0	0	0	0	0	0	0	0	0	8368549	5693385	7735177	0	0	0	0	0	0	0	0	0	0	0	0	7653194	7873965	5844295	0	0	0	0	0	0	0	0	0	0	0	0	6964738	5288400	7439083	0
226.072	227.079	C10H13NO5	[M-H]-	0.092	31 (0)	467501	0	0	0	0	0	0	0	0	0	29876960	28231666	27711810	0	0	11890402	0	0	0	0	0	0	0	0	0	28740478	32982696	31407900	0	0	23404872	0	0	0	0	0	0	0	0	0	31368926	31323342	27514994	0
294.098	295.106	C14H17NO6	[M-H]-	0.379	22 (0)	359351	0	0	0	0	0	0	0	0	0	10334850	10482831	8999781	8297184	7863703	6802744	0	0	0	0	0	0	0	0	0	10367240	0	0	9173651	7696882	0	0	0	0	0	0	0	0	0	0	0	11857008	12097713	9781096
182.046	183.053	C8H9NO4	[M-H]-, [M+Cl]-	-0.09	114 (0)	580526	0	0	0	14350481	14637901	15899567	14324750	9900828	14416640	25630476	24472020	22549146	28822984	24753952	24555626	0	0	0	16499079	15324331	15834314	15504066	16688565	17002530	24272522	26682268	28318278	25406626	25718272	30088586	0	0	0	16357084	15022766	15966210	16534687	17171226	16878942	27978442	27579504	25316472	24035782
191.104	168.115	C10H16O2	[M+Na]+	0.662	112 (0)	553013	0	0	0	13360467	11604327	0	11842944	0	0	7286753	7730865	8060327	12397681	12054838	14404650	0	0	0	10105878	11810535	15722324	8291159	9397993	8237424	9797075	10450531	10358374	14779311	14857313	9943257	0	0	0	0	0	0	5822674	3722180	4451979	6331613	10046907	10753181	8804957
242.1	219.111	C9H17NO5	[M+Na]+, [M+H]+	1.839	179 (0)	436495	17450112	19088120	17988508	14232222	15834247	13982529	15488129	13244481	14942338	15119964	16083877	16187060	6480320	6001785	6746430	17914072	18051626	16669086	13561402	15677905	15454241	14536554	17060696	13717052	16740709	15733266	15052341	5847629	6258368	4807773	18527650	17942818	19058620	14245067	16846194	15087190	12639878	13066772	12808584	11528528	11957463	13006532	6696979
254.08	219.111	C9H17NO5	[M+Cl]-, [M-H]-	0.393	180 (0)	415958	97997152	114077896	120458720	77603392	91003400	102154096	90486976	62822492	95011912	93453088	86775104	86982352	10352458	11397538	9453910	109521384	96159416	119639216	97575448	93246672	84971904	99151088	81536112	88719608	87790296	95280504	97641048	11665349	12115093	11999104	110996160	94223168	111009008	89044792	102085488	90910376	70680336	85942992	89504168	101694424	97791032	94625032	11211117
138.02	139.027	C6H5NO3	[M-H]-, [M+Cl]-	-0.038	172 (0)	765659	0	2557120	2804115	3403203	3471583	3188386	3838263	2052437	2943530	4185778	4160413	3782278	5652820	5573923	4538891	2370340	3176155	2557014	2917803	3236359	2483493	3653661	3435567	3682057	4040199	3854817	3452471	5488748	3634233	5603896	2507169	3241668	0	2753694	3622695	2903050	3539591	3320370	4318672	4046251	4176787	4510650	3732248
262.06	227.091	C9H13N3O4	[M+Cl]-, [M+K]+, [M-H]-, [M+H]+, [M+Na]+	0.366	64 (0)	403291	0	0	0	0	0	0	0	0	0	36520116	35246592	34766240	0	0	0	0	0	0	0	0	0	0	0	0	34830952	38694936	38369096	28432022	26862272	32207286	0	0	0	0	0	0	11824691	12865079	0	37417976	38992696	31136992	23784442
241.13	240.122	C10H16N4O3	[M+H]+, [M+Na]+, [M-H]-	0.797	169 (0)	438294	8011899	8252174	6181337	5491629	0	6562483	0	0	5399260	13509252	14858256	12618243	18855378	16590676	19274160	7358106	6675952	7910504	6049031	0	7093717	8714024	0	5311733	14438037	12148838	14472986	16019433	19316598	17622870	8158045	7303734	7719712	0	0	0	6452543	5718587	0	13469911	13330026	13779472	16584932
131.035	132.042	C5H8O4	[M-H]-, [M+Cl]-	-0.125	69 (0)	806472	0	0	0	0	0	0	0	0	0	46500060	43503368	42898148	43043712	38983068	46943328	0	0	0	0	0	0	0	0	0	44689216	48552924	49770256	41258372	43871576	54393128	0	0	0	0	0	0	0	0	0	51436316	51359564	46708032	34208540
129.066	128.059	C5H8N2O2	[M+H]+, [M+K]+, [M-H]-, [M+Na]+, [M+Cl]-	0.594	177 (0)	818947	13548292	12145481	13155278	14129355	12411760	11258564	10214708	10023493	11260953	13700211	15285695	14909754	10378834	9819179	11314950	11785177	11164856	12141433	12547478	12106658	13772004	11624976	13096141	11268212	15728451	14385638	14887740	9009712	10405248	11811437	13092202	14664917	13686864	12549350	12883484	15182473	13020435	11906245	11405886	10212775	10851841	9755401	9013480
151.048	128.059	C5H8N2O2	[M+Na]+	1.209	67 (0)	699619	0	3623125	0	4011878	0	2475840	4530749	5638844	4861726	0	0	0	0	0	0	0	0	4687980	0	0	0	0	0	3480865	0	0	0	0	0	0	0	4839505	0	0	5548764	4815519	0	4190379	5012019	9550363	0	0	0
143.035	144.042	C6H8O4	[M-H]-, [M+Na]+, [M+Cl]-, [M+H]+	0.083	109 (0)	738955	37141532	35204416	35656780	5387703	5329081	4097955	3614703	3380430	5174131	4801105	4849559	5449775	4572695	3981339	3992999	38851248	38568632	40683964	4128129	5633291	4569358	4634630	4283506	5358594	4681224	4557070	6048909	3969852	4716243	4203912	37277572	41423952	41094284	5346959	4019044	4876204	5133270	5194311	5128305	5030802	4264294	4487910	4259839
599.138	600.145	C33H28FeN4O4	[M-H]-	-0.849	85 (0)	176380	3173534	0	0	0	4438823	3173034	3776119	0	3220991	0	3583246	0	0	0	0	0	0	4016783	3864219	3306940	3704922	5009700	5947911	3702533	3580769	0	3428202	0	0	0	0	0	0	3054901	4010997	3751526	4395879	5743918	5895799	0	3326850	0	0
101.003	78.0139	C2H6OS	[M+Na]+, [M+K]+	-0.786	163 (0)	1046262	1841863296	1405748736	1360697728	1332117120	1048287936	1160995200	778637568	668353472	946587264	72582072	86615736	0	285278720	251067488	274508544	1294872960	1393873024	1290958976	1037522752	1032938944	1042879424	1018152448	1438791040	895352704	0	84470640	91784256	238361568	260383024	230624128	1383299712	2021988864	1565583232	949958208	1057509888	1220152832	1298553728	933792896	859673472	49388572	60631808	59602572	26235890
101.003	78.0139	C2H6OS	[M+Na]+	-0.956	26 (0)	1046263	0	0	0	0	0	0	0	0	0	0	0	0	0	0	0	0	0	0	0	0	0	0	0	0	0	0	0	0	0	0	0	0	2956641	0	0	0	0	0	0	0	0	0	0
225.088	226.095	C10H14N2O4	[M-H]-, [M+H]+, [M+Na]+, [M+K]+, [M+Cl]-	-0.013	145 (0)	469534	209595008	207680656	208792720	230745456	236449856	249712144	251378416	170751824	254860096	312584992	0	0	0	0	0	213497856	208326672	233472288	254035312	244239872	243799616	277593248	272007360	260921008	307823808	336068640	336520032	0	0	211321520	221280464	215377344	244208304	254439328	260479200	0	258097840	288957792	272021824	292494976	293274016	256510480	0
144.03	145.038	C5H7NO4	[M-H]-, [M+Cl]-	-0.131	180 (0)	733707	17705310	17535276	19242086	17944428	17715784	20271456	18316304	12532077	20566006	20459902	19248920	19745086	9887126	8579502	8175818	18257702	16861012	19955776	18104886	19907936	19715212	21828514	22265248	21179046	20498706	23215346	23241300	9658650	9629952	9903074	18689824	19759406	21477842	20265924	19936918	21535438	20821784	20655900	21620250	21153722	22697826	19620726	9042268
344.04	345.047	C10H12N5O7P	[M-H]-, [M+Cl]-	0.222	105 (0)	307164	553546624	454049504	467892768	51282508	59072056	59392328	26006608	24850070	26798452	0	0	0	0	0	0	447129312	435745120	486071840	62969988	65396624	66587308	27908566	28630108	32473352	0	0	0	0	0	0	482266592	433885824	480661632	54549648	59704324	52594540	18699380	23222496	23084524	0	0	0	0
189.04	190.048	C7H10O6	[M-H]-	0.116	46 (0)	559074	0	0	5249564	0	0	0	0	0	0	0	0	0	0	0	0	0	0	0	0	0	0	0	0	0	0	13428653	0	12659452	0	0	0	0	0	0	0	0	0	0	0	0	0	0	0
198.053	175.063	C10H9NO2	[M+Na]+, [M+H]+, [M+K]+	0.461	75 (0)	533623	3604085	3044376	2585604	0	0	0	0	0	0	79714184	73928008	76712624	108302512	103771976	121350472	0	0	0	0	0	0	0	0	0	79747312	75590392	75349704	109421768	112832104	126418408	3335480	3099925	3227819	0	0	0	0	0	0	70557400	73117520	86658880	125670480
174.056	175.063	C10H9NO2	[M-H]-, [M+Cl]-	0.107	80 (0)	607138	2115055	0	0	0	0	0	0	0	1837973	441175072	424260320	424490720	447148800	406455520	381409376	0	0	0	2381104	0	2527884	2818636	2303873	0	452969632	475079104	476015744	508987200	496610720	558045312	0	0	0	0	1974518	2741179	3723111	2932057	3224964	487241920	512141472	443463136	545389824
184.073	161.084	C10H11NO	[M+Na]+	0.901	78 (0)	574188	9405074	6914373	4546355	0	0	0	0	0	0	0	0	0	3020386	0	3380333	5621640	6532558	5533149	0	0	0	0	0	0	0	0	0	0	0	0	5201433	6988102	6394764	0	0	0	0	0	0	0	0	0	0
184.074	161.084	C10H11NO	[M+Na]+	1.717	37 (0)	574155	0	0	5014772	0	0	0	0	0	0	0	0	0	0	0	0	0	0	5099070	0	0	0	0	0	0	0	0	0	0	0	0	5238747	0	0	0	0	0	0	0	0	0	0	0	0
162.076	161.069	C6H11NO4	[M+H]+, [M+Na]+	0.254	107 (0)	652015	10323662	8935614	10702630	8817192	8877791	8094924	6859399	4864088	7362924	9135405	8204938	8624733	0	0	0	10153502	8851371	10891067	8467258	8850794	8793833	6484281	7936312	6978127	0	0	8837033	0	0	0	10404849	10772504	10428964	8804362	9009142	0	6827675	7131567	7642780	7339725	10355299	0	0
184.058	161.069	C6H11NO4	[M+Na]+	1.233	76 (0)	574223	4355621	0	6738684	5542140	5079324	4518874	5187604	0	4106044	6072960	0	5437564	0	0	0	0	5330627	0	5196189	5325573	4805568	0	6216082	0	0	5801691	0	0	0	0	0	0	5359076	0	4283259	6709214	0	5770177	4745085	0	4735361	0	0
160.062	161.069	C6H11NO4	[M-H]-, [M+Cl]-	-0.099	180 (0)	660221	76015280	76470008	82200096	78609064	82924560	90284576	81267112	60133560	84535304	85165144	83480704	81152384	65452736	57029192	57268204	78858496	77774128	82507928	86793824	89231328	87214208	90629592	84925048	86920648	86163888	89919408	96841544	68217848	64582852	77255416	80399016	77966504	83790280	87271040	93652176	89602784	81001784	85436672	86163432	95105824	95948328	83923840	60370724
164.035	165.043	C8H7NO3	[M-H]-, [M+Na]+	0.267	180 (0)	644341	4036316	4204847	4467103	5016114	4141278	5054595	2855551	2932935	3512471	4912999	4314009	4539425	3644752	4989346	4374692	3585724	4721916	5962266	4537067	5037538	4181157	5284565	3754491	5114342	4956094	7185424	8054896	4092833	4431405	4372115	3433686	4319653	4712084	5370975	5055637	4941960	4087744	4382535	4528442	6102405	6084572	5993064	5228822
103.04	104.047	C4H8O3	[M-H]-, [M+Cl]-	-0.023	146 (0)	1025582	2916724	3513366	0	8455518	6552157	5989689	17998442	8569675	17404204	2921293	4078343	3736578	2669351	0	0	2874549	3381181	3259303	7513406	5763115	6122920	20814636	23394068	21746388	4297366	4436766	3201202	0	0	0	2427520	3184498	3491340	9064793	7106656	9609049	25369170	24622762	24029884	0	0	0	0
159.078	160.085	C6H12N2O3	[M-H]-, [M+Cl]-, [M+Na]+, [M+H]+, [M+K]+	-0.051	163 (0)	664399	47120096	47922048	48476548	48238420	49370432	51640700	37142784	23463354	36410180	39874756	39580768	38080220	29742274	27972680	27292544	49743628	49707224	55344256	53004900	52752564	52417100	40557724	39436208	39914980	41319008	42366628	44587432	29326726	27610462	33331306	52954848	52160088	55771884	56889376	58849628	59574064	37151568	41920200	39188176	37065384	36108044	31252578	28756624
775.267	776.275	C35H44N4O16	[M-H]-	-0.728	63 (0)	136309	0	0	3790647	0	6705917	7511999	7341545	0	7181471	8420078	6918332	7308304	0	0	0	0	0	0	4845268	6546980	5208891	0	0	6248016	7049554	6853195	8747679	0	0	0	0	0	0	0	0	5399102	4962457	0	0	0	8930721	13336342	0
219.978	185.009	C3H8NO6P	[M+Cl]-, [M-H]-	0.59	110 (0)	480431	9142567	9392190	9298106	11691796	11489983	14457105	11140697	2630488	10566669	0	0	0	0	0	0	11932412	10328119	15376627	14222179	12668137	13425643	16840420	20828634	14706838	0	0	0	0	0	0	11556849	11489205	14774826	15051753	14001981	13739764	14998294	17001092	14967159	0	0	0	0
163.108	162.101	C6H14N2O3	[M+H]+, [M+Na]+, [M+K]+	0.836	180 (0)	647888	108818096	114583448	113848032	167562240	150585136	138961552	165057600	171633024	182673168	61133588	64044756	63786564	81673344	76778232	81947192	123841360	122472488	119379408	145236208	150393760	151658912	194574832	223987312	183057728	64790704	62241568	65672852	67151848	69733408	82580840	128356416	134469632	131747088	160780160	157176656	171163168	220764256	200242768	210988288	50991508	57367960	62145900	76667440
161.093	162.1	C6H14N2O3	[M-H]-, [M+Cl]-	-0.118	178 (0)	656084	18049834	19735882	19578848	35561852	32590612	33896784	39241744	24594486	39821536	17197936	18621366	19661972	17687406	13959531	11573467	22318516	23981916	23034360	34659988	34886872	37710188	47130380	49864296	45981008	18255632	19550174	19874520	16034811	14117621	13731031	23721340	23400808	26782034	41501412	37257884	38750696	48455272	51237328	51686056	18180972	21159914	13686520	14757801
334.071	335.079	C11H17N3O7S	[M-H]-	0.049	84 (0)	316353	0	0	0	0	0	0	0	3005009	0	4906447	5756736	4322684	3720246	0	0	0	0	0	3885898	0	0	4146192	0	3080609	4267278	4856468	5239096	3512564	4559351	4374384	0	0	0	3660191	3515242	0	3127175	3641998	4356575	5125585	5118705	4601338	4498854
168.074	145.085	C5H11N3O2	[M+Na]+, [M-H]-, [M+H]+	0.321	88 (0)	628827	0	2792454	0	2345292	2614683	2591509	2607650	3204830	3006373	4783692	3893271	5270386	0	0	0	0	0	2883904	3561038	3102272	0	3291097	3045976	0	4787049	5853572	3581432	2516591	0	4154653	0	0	0	3346080	2917419	2484407	3206086	2627427	2707379	4403050	4048470	4434336	0
223.022	200.032	C8H8O6	[M+Na]+	1.19	62 (0)	473884	6375090	4089241	4474023	5229491	4339533	3337029	2818489	0	3069544	0	0	0	0	0	0	4175785	4811293	6728760	3681966	3444184	4469748	3308816	4281610	3133695	0	0	0	0	0	0	3856835	8037667	8677346	6653682	4894864	6255286	3252301	3875999	4415319	0	0	0	0
189.16	188.152	C9H20N2O2	[M+H]+, [M+K]+	-0.045	180 (0)	558659	7324707	7916558	9564588	17785062	18534262	18537764	22406134	21562264	20412664	40037792	41794228	40297484	23623242	21897132	23679320	9278572	9690841	8272334	20194372	21478494	18759020	21847578	23727080	20055306	40082616	41384640	39650760	19767554	18397686	22186038	9499923	8353729	9095172	18097636	21156554	23473934	19125606	18667518	18822742	35382016	36722928	42122452	28733026
174.041	175.048	C6H9NO5	[M-H]-, [M+Cl]-	0.179	159 (0)	607264	78221816	89104544	89692288	34425268	34001336	38340952	31928868	24891372	31366298	35838176	34246336	33755904	29767532	26527972	26321066	85679232	82873392	92020248	34796848	35779620	35441816	34173676	31385762	33309164	36399556	36426432	37628968	27748348	28072144	31816032	92924544	85252008	93443136	34644412	37080072	36123308	30888756	34227804	32065308	46719140	45274216	39107876	0
201.1	178.111	C10H14N2O	[M+Na]+	1.082	126 (0)	525556	0	0	0	0	0	0	24705846	40914176	21358936	31052822	30948030	28786236	43555120	47868520	96511048	0	0	0	8712199	0	0	24364384	4302924	19415894	33532902	32029752	33758556	36954200	50102400	77940424	0	0	0	0	0	0	22010684	17586194	20896660	22908512	25209254	59631992	33502274
294.005	259.036	C6H13NO8S	[M+Cl]-, [M-H]-	-0.505	40 (0)	359435	0	0	0	0	0	0	0	0	2625992	6760601	0	4763727	3610609	6570125	5880124	0	0	0	0	0	0	2872355	0	0	5345954	4589559	4717035	3766872	3523302	4415955	0	0	0	0	0	2408334	0	0	0	3606412	3500875	9281344	9596303
186.114	187.12	C9H17NO3	[M-H]-, [M+H]+, [M+Cl]-, [M+Na]+, [M+K]+	0.144	180 (0)	567835	1780612608	1163141888	1253726208	3384062208	2979170816	1071257344	2650402816	607041152	2850971392	1630674688	3408814336	2948296704	2026343680	4043747328	1616896896	1113708288	1159486080	1983631616	2650200832	928256448	672462784	1316708608	2640031744	813435904	850421184	82597960	82925024	3068556800	1988255104	50335128	485800352	1279542144	572943424	3186148864	1056219328	2009014784	640704768	2803050496	2849223168	93389656	92894200	74896032	2208306176
242.064	219.075	C8H13NO6	[M+Na]+	1.801	49 (0)	436597	0	0	0	3206161	0	5090167	0	0	0	0	0	0	0	0	0	0	0	0	0	5326218	5860145	0	7491126	5263113	0	0	0	0	0	0	0	2957722	0	0	6154107	5320801	5136129	4284382	4566055	0	0	0	0
218.067	219.074	C8H13NO6	[M-H]-, [M+Cl]-	0.189	180 (0)	484653	54091704	58703396	62716992	140159888	152361872	168330336	165189616	108607016	158974288	50726376	48332336	51264172	43331120	37962032	38499308	59149024	54999092	61199780	158497152	149709984	148738688	175238064	157470912	161877136	49527788	54557472	55460256	39424912	39806312	46861472	62132076	59542956	68218504	155610752	172665888	157104064	143622128	169595968	163339792	60629028	58009996	51038028	34465900
341.099	342.106	C8H19N6O7P	[M-H]-, [M+Cl]-	1.221	81 (0)	309815	0	3562261	0	0	0	0	0	0	0	43902172	38544080	37989508	78995112	69966920	65827856	0	0	0	0	0	0	0	0	0	45310536	47636168	42672832	80181840	73653112	80374432	0	0	0	0	0	0	0	0	0	37960248	41454396	38294080	86315928
250.092	249.085	C10H19NO2S2	[M+H]+, [M+Na]+	-1.833	33 (0)	422588	0	3961047	0	0	0	0	0	0	0	0	0	0	0	0	0	3205881	3431313	4281422	0	0	0	0	0	0	0	0	0	0	0	0	3874157	4216490	4059593	0	0	0	0	0	0	0	0	0	0
113.061	114.068	C6H10O2	[M-H]-	0.216	28 (0)	934683	0	0	0	0	0	0	0	0	0	0	0	0	0	0	0	0	0	0	0	0	0	0	0	0	0	0	0	0	0	0	0	0	0	0	0	0	0	0	0	0	0	0	2529161
147.012	148.019	C5H8O3S	[M-H]-, [M+Na]+	0.118	9 (0)	718935	0	0	0	0	0	0	0	0	0	3657232	5495247	4618511	0	0	0	0	0	0	0	0	0	0	0	0	5495166	5022969	5457311	0	0	0	0	0	0	0	0	0	0	0	0	3412066	3671161	2879354	0
358.029	335.04	C11H14NO9P	[M+Na]+	-1.467	76 (0)	295159	3728686	3796618	0	4611420	4820632	4877203	6846335	8318611	6027469	0	0	0	0	0	0	4553565	3574363	0	4729981	4657197	5676366	6537115	8315756	6765814	0	0	0	0	0	0	0	4680902	3443587	5411114	4969824	4890060	9546039	7247248	6753067	0	0	0	0
237.062	238.069	C8H14O8	[M-H]-, [M+Cl]-	0.14	95 (0)	445812	18439864	26219320	27127814	27568352	30815602	33313852	0	0	0	0	0	0	0	0	0	25378090	24051848	26358628	31275080	31593384	28469046	0	0	0	0	0	0	0	0	0	26691480	24917742	27077644	23791810	27940852	24198168	0	0	0	0	0	0	0
186.041	187.048	C7H9NO5	[M-H]-	0.131	108 (0)	568090	0	0	0	0	16678875	0	0	12154449	0	23669038	23228102	23953978	29487574	25420612	25669900	0	0	0	17758972	17580990	17652390	0	0	0	24588074	25935208	27071588	24706698	22222312	27734580	0	0	0	0	17838050	0	0	0	0	25132324	25629686	23095270	20970806
214.049	215.055	C5H14NO6P	[M-H]-, [M+Cl]-	0.016	179 (0)	493756	461786688	419203904	409542336	406543584	417768352	432196608	462407200	732716288	484459904	201728352	181950416	181756432	229423824	282622144	508390848	413260608	377164832	323958112	394823872	433276352	431376896	494034112	371819264	468948704	202663936	223789168	216187312	204218384	288550208	421776000	365084896	382535264	322852352	334672800	465986560	445176864	484090592	369784448	439554720	258308080	216617136	426065696	199325648
216.063	215.056	C5H14NO6P	[M+H]+, [M+K]+	1.85	146 (0)	489136	29256126	0	0	0	4687165	0	4568005	0	0	7049803	6546153	6655803	7804684	8584158	14969151	0	22316582	22418360	3381248	4544959	4181446	4570511	4098894	4202163	7457608	6525799	7121570	7505827	10009120	11187125	20221550	27213326	0	4389292	5116172	0	5492669	0	0	6063031	3699259	7530615	9050488
214.048	215.055	C5H14NO6P	[M-H]-	0.577	108 (0)	493759	17067266	0	12039741	0	16440512	17433602	17195440	0	0	8827475	7492665	8009053	0	13763918	22826672	0	0	0	14643987	15546179	17851336	17762846	13619946	0	0	0	8668042	9831955	13323740	0	0	11424206	10233686	12569936	16983920	16328676	16881962	12879933	15014565	10407355	9071554	16058552	10443595
172.062	173.069	C7H11NO4	[M-H]-, [M+Cl]-	-0.042	180 (0)	614233	15765368	17780500	18720964	18512500	18925688	22036458	20106374	13085059	20768438	40084432	38516896	38797116	33347442	28396186	28804650	17875058	16971690	20606864	20032956	20395632	19271628	21503888	20459938	22410352	38624604	40837420	42439376	27797394	25367170	30497194	19165092	18140734	20651094	19458534	21328824	19678746	20176284	24644622	22733620	41152100	41394624	35571436	22370938
205.035	206.043	C7H10O7	[M-H]-, [M+Cl]-	0.127	76 (0)	515456	27664478	30731222	33997164	0	0	0	0	38759796	0	9965704	9389271	10173201	0	0	0	30360876	28802496	28683392	0	0	0	0	0	0	10482973	8698998	9695136	0	0	0	34895448	29206036	28290932	0	0	0	0	0	0	29819052	25926384	26693402	0
245.186	244.178	C12H24N2O3	[M+H]+, [M+K]+, [M+Na]+	1.504	132 (0)	431002	158447536	170171072	172850048	102022200	111905992	112595272	82796608	67400272	80206616	5189684	4845624	4402930	0	5828665	7071786	176417568	166811120	170434144	110780496	110892832	109408704	80740896	84802248	72287112	4237206	3411029	0	4993397	6504428	0	173451024	168202592	182959776	111824112	130072992	118646984	59135876	81658400	74930528	0	0	2689784	0
243.171	244.179	C12H24N2O3	[M-H]-, [M+Cl]-	0.38	149 (0)	434614	104839040	109432616	114139256	67129144	68101232	73049432	53716596	37918548	53088720	2650730	3082161	4115686	2775199	0	0	117443912	111061488	131238816	78507896	78555440	75316304	61053536	55856800	57351700	3254182	3680251	2694308	2732620	2310810	0	113226192	113796376	130348456	82533624	83192696	82482784	50752300	59975072	59145080	3070947	3308735	2613171	0
323.017	324.024	C10H13O10P	[M-H]-, [M+Cl]-	-1.904	109 (0)	327181	11437648	16824212	13868245	23132836	22787936	21866956	46850256	47723136	45893388	0	0	0	0	0	0	11190217	17186814	8408788	20638366	21067980	24238880	12988894	21406264	23004314	0	0	0	0	0	0	26480330	15077097	12876410	24136358	18741392	13548397	25418348	36161432	25332800	0	0	0	0
441.241	406.272	C24H38O5	[M+Cl]-, [M-H]-	-0.366	110 (0)	239503	0	0	0	0	0	0	6400710	0	4836722	17306056	18048038	16237017	8087236	6092354	6590363	0	0	0	0	0	0	5475650	5313570	5962435	16406013	19178940	18737542	7082790	6006598	7262826	0	0	0	0	0	0	5960202	7442421	6588973	16460748	17745638	15423536	4949080
217.095	194.106	C10H14N2O2	[M+Na]+, [M+H]+	0.477	159 (0)	486830	10035216	9213282	10011570	10060531	10419548	10282508	13034938	15667675	13386754	21470294	19302380	20756648	24289544	0	28382754	9494290	11391210	8736591	11647155	11765194	10678449	11983674	14966370	11498150	22080832	0	0	24352652	20728126	6983698	11967737	12251226	12382995	11865458	13860229	11850977	11815001	13381865	11828750	21495816	22133146	26147616	26680036
195.113	194.106	C10H14N2O2	[M+H]+, [M+K]+	0.193	157 (0)	541689	6452710	7269941	5726844	7377907	8016415	7073723	9028521	9035114	8820615	20791272	18706160	17881668	0	5035223	0	7325840	7123229	6866833	8669504	8358607	7137583	9372419	11895762	8878284	19483054	4562577	19645446	24041940	24219500	0	7172422	7954403	8962196	8383712	9485977	9200074	10587582	10610795	10451669	18323780	20662416	21371500	23326714
348.048	349.056	C12H16NO9P	[M-H]-	-1.735	103 (0)	303648	0	3157400	0	5126597	4172581	4188475	10039830	9553501	10978631	8049717	3683734	4589173	3828596	6800490	5292200	0	4014769	0	3250149	5007715	4124741	0	5833362	5933788	5502238	6434980	4624254	3753349	3327942	2935969	4159370	0	0	5288880	0	3570302	6785278	9417598	5751305	3245841	2924185	10076741	11057807
443	444.008	C10H14N4O12P2	[M-H]-, [M+Cl]-	-1.3	126 (0)	238557	3609022	4186516	2948093	5155324	0	5398750	4965774	0	6272391	3567182	0	3447917	7393815	5038718	4372634	3619479	4604931	0	4515795	0	0	7330759	4096189	0	0	0	0	6522118	4954000	6160133	0	0	0	4348366	6855392	6648952	7107906	4787837	6226712	0	0	0	6682292
446.988	412.018	C10H14N4O10P2	[M+Cl]-, [M-H]-	-0.64	20 (0)	236429	0	0	0	0	0	0	0	0	0	3649273	3741820	4063253	0	0	0	0	0	0	0	0	0	0	0	0	5152707	4830802	4451733	0	0	0	0	0	0	0	0	0	0	0	0	0	4138562	2743710	0
177.034	178.041	C5H10N2O3S	[M-H]-	0.097	24 (0)	597001	0	0	0	0	0	5011948	0	0	0	0	0	0	0	0	0	0	0	0	3931274	5646971	4449051	0	0	0	0	0	0	0	0	0	0	0	0	4177428	3592004	4444782	0	2832734	0	0	0	0	0
91.0553	92.0626	C7H8	[M-H]-	0.599	72 (0)	1160570	0	0	0	0	0	0	0	0	0	5281229	6153686	5278748	6993516	8145481	5870729	0	0	0	0	0	0	0	0	0	5866338	5596018	5446040	7373214	6966364	5545533	0	0	0	0	0	0	0	0	0	5159739	5824795	4047694	7110118
180.043	145.074	C6H11NO3	[M+Cl]-, [M+K]+, [M+Na]+, [M-H]-, [M+H]+	0.106	124 (0)	587033	0	8185458	10171903	10346385	11868008	11809569	14451627	9859583	12554551	45486408	43397752	42641208	21517422	19192412	25727806	9222080	7919331	8959888	11971795	12800288	11462392	15001709	0	13227366	44432488	49656968	51277344	37979288	41533800	58719300	8916296	9237350	8645765	10477847	12675766	12926601	13240022	13784276	13620341	59482364	57946536	55213352	32836472
168.063	145.074	C6H11NO3	[M+Na]+	1.509	54 (0)	628786	0	0	0	4543303	0	4564655	0	0	0	2689928	20027198	0	0	0	0	6179006	0	4421081	4929342	0	0	4133398	5344619	5224723	0	0	0	0	0	4307130	3105743	0	4955535	0	0	6246084	0	0	0	17341626	0	0	0
283.264	284.272	C18H36O2	[M-H]-, [M+Cl]-	0.046	180 (0)	373094	1226423680	1110503168	1085072384	1334363008	1308755840	1177190016	1194155264	1001802368	1251882752	1010189312	1283449728	1220570880	1131889664	1242266112	1066860160	881429760	889905152	1061134976	1114098304	967916224	911641600	1038938176	1064052096	1130986880	886339520	938115520	1147590144	1243596416	1186343552	978893952	746755456	891023680	742164544	1178355968	884496896	984999680	1169310976	1128603008	1152497536	938907008	1105218176	776652608	987248448
111.009	112.016	C5H4O3	[M-H]-	-0.121	24 (0)	951961	0	2751805	2520092	0	0	0	0	0	0	0	0	0	0	0	0	0	2768128	0	0	0	0	0	0	0	0	0	0	0	0	0	3463732	0	2022791	0	0	0	0	0	0	0	0	0	0
562.269	539.28	C21H41N5O11	[M+Na]+, [M+K]+	-1.216	52 (0)	187950	0	0	0	18408660	14544412	14667271	0	0	0	0	0	4733415	0	0	0	26848926	0	0	0	0	13873978	13504538	12767755	0	0	0	0	0	0	0	22912592	30515268	0	15797212	14651242	0	0	15889434	0	0	0	0	0
171.139	172.146	C10H20O2	[M-H]-, [M+Cl]-	0.036	180 (0)	617487	98609768	87848208	89924664	148147664	95285520	89222552	82279824	88231288	126014560	108867872	97396088	97365136	140382144	141881104	138110720	81662720	87601792	91184136	108251752	105161864	104951552	97845272	111878848	101660616	138830752	89683904	93598008	123688432	189351760	72886912	86522352	97021920	103910272	121693928	97940608	115156624	108016072	141071472	139859168	57569200	63453088	60994840	122688912
115.076	116.084	C6H12O2	[M-H]-	0.153	180 (0)	918311	18371730	18406204	13743759	24119964	12458514	17316218	16208233	16464586	14569603	457937408	444958240	440783488	1125925504	1009426432	950436864	16583781	13687118	15835695	12345862	21256656	23717494	25127004	24621696	22743266	501142304	524503776	511738912	1282884608	1143092736	1282958848	18913308	19772576	19703844	14389021	19918542	27444816	38279424	19674304	17046766	489274112	526024224	477890592	1189745408
270.095	247.106	C10H17NO6	[M+Na]+	0.573	138 (0)	391254	5071487	4764025	0	0	3751249	0	0	0	4492041	5496934	5025911	5317569	7693201	7173826	7651370	6150380	5721259	4156364	0	0	0	0	0	0	5105637	4843790	4051761	6559810	6314084	5765521	5559004	6879343	5870566	0	0	0	0	0	0	4476334	3864642	5901988	5902021
246.098	247.106	C10H17NO6	[M-H]-, [M+Cl]-	0.15	180 (0)	429440	49184060	55088964	57647848	43332580	45242212	45954292	45208272	32877436	46177488	57059864	55060060	54542140	46052428	41077300	40002080	55554072	54679864	60293424	47104908	44995924	45260212	49000468	44384936	45218868	58299108	59149452	59051304	44911420	44653144	49964648	60812520	57529252	64510416	51400520	51954412	48344704	45067628	50460252	50585224	69049560	67760888	57008364	45785628
279.233	280.24	C18H32O2	[M-H]-, [M+Cl]-	-0.267	180 (0)	378454	32657262	37492220	35364588	45148960	37088188	33601036	33794756	26818974	31303882	38854364	40558616	39180208	54669824	44057776	40860096	27174202	30740584	32762440	29327734	42631600	34973880	32955174	37721844	39024388	70705560	69031840	66564452	37460800	47366848	63675920	26945828	34427456	30815118	32709062	33771380	33468080	46162480	35516828	33852892	44664808	100381200	186883120	35843556
114.02	115.027	C4H5NO3	[M-H]-, [M+Cl]-	-0.233	98 (0)	926823	5682888	5099196	5649303	5119448	3869330	4223601	2882630	2313155	2821281	0	0	0	0	0	0	5030401	5291491	7064965	5043902	4331954	4634322	3145948	4295176	2756801	0	0	0	0	0	0	6353129	7630043	7236861	5724698	5322203	4698281	3732860	3698848	5169921	0	0	0	0
157.123	158.131	C9H18O2	[M-H]-, [M+Cl]-	0.146	180 (0)	672658	1368312064	1036757312	1079333120	2054424576	1068626304	893749056	917837632	845171456	1533423744	1514732160	1399963520	1472028672	1841201664	2069211264	1713369344	955616640	1141523328	1353936384	1441511424	1228944128	1264994048	949609600	1229774464	1165956736	1956991616	663662336	780114048	1198589056	2141366912	340343744	1006121472	1189991808	1392637696	1685961088	971325696	1139338752	1232022784	1897163264	1884242304	295423712	319876128	306361568	1485686400
494.212	471.222	C22H29N7O5	[M+Na]+, [M+K]+	-1.146	30 (0)	213831	0	0	0	0	0	0	0	0	0	5229885	7777005	5985581	0	0	6419525	0	0	0	0	0	0	0	0	0	7062784	0	0	0	0	0	5496534	0	0	0	0	0	0	0	0	7749169	0	0	0
665.215	666.222	C24H42O21	[M-H]-, [M+Cl]-	1.049	175 (0)	158860	19538918	20260644	19300488	18830800	20370456	21114624	17916294	12804244	17570060	28998442	29889352	30883746	12969677	0	9950884	21165710	19897974	24718794	22458990	21295904	19745466	19585926	20045248	19960694	31669832	28505476	30992988	0	13320468	12441696	22359408	19872698	24773618	24063340	21128832	20678854	18558348	21639256	22579410	32784452	36418328	26833168	13489746
317.064	282.095	C10H18O9	[M+Cl]-, [M-H]-	0.008	164 (0)	333294	13015100	13671095	14379009	12631291	12221087	15518018	13539745	0	12742975	18131236	15384376	15802651	8759272	7195705	6976852	13304964	14723089	15127786	12336529	15115277	12441231	13965134	14325881	12560510	17582622	17668408	18205672	7956765	8825912	10054078	16429220	14491028	16525572	15134281	14918641	13992909	11980922	14474971	14913378	19793498	18625202	15119270	7456182
103.123	102.116	C5H14N2	[M+H]+, [M+K]+, [M+Na]+	-0.221	171 (0)	1024755	3996020	2576590	2236300	86705312	121128112	150001376	160172528	148231568	164325232	299352640	359764320	347421824	488867328	470334816	547992384	5207142	5432319	5778874	118610784	125203232	114534368	189540640	197225824	177025568	370249376	360495616	435766592	520145824	527100288	790578112	6761075	9875108	7051288	83886240	127593088	108311872	218410400	160814688	154090592	212865232	291058208	274839136	438418496
251.079	252.086	C10H12N4O4	[M-H]-, [M+K]+, [M+Cl]-, [M+Na]+	0.129	40 (0)	420925	0	19871318	20808456	0	0	0	0	0	0	0	4105016	0	0	2774432	0	21512920	21582746	23335136	0	0	0	0	0	0	0	0	0	0	0	0	22622550	22655438	25213686	0	0	0	0	0	0	0	0	0	2682449
283.068	284.075	C10H12N4O6	[M-H]-, [M+Na]+, [M+Cl]-	0.063	36 (0)	373359	13930726	17423930	18982884	0	0	0	0	0	0	0	0	0	0	0	0	17662464	17493388	21166426	0	0	0	0	0	0	0	0	0	0	0	0	21302704	17829224	19304964	0	0	0	0	0	0	0	0	0	0
133.051	134.058	C5H10O4	[M-H]-, [M+Cl]-, [M+Na]+, [M+K]+	-0.162	174 (0)	794400	82741688	77490128	79032184	78598624	74635800	76486568	78271024	48023300	78535256	36648628	36874904	35896284	7937443	5267131	7119190	82180104	81548856	92025600	82875024	76985288	78987992	90477912	93530576	87536528	36930792	41591620	39591416	7332918	7663463	7914567	81904560	90061528	98003920	88191584	83938992	88487264	90595608	95002872	95728776	10165575	11537952	9753974	6794970
291.266	268.277	C18H36O	[M+Na]+, [M+H]+	1.206	55 (0)	362848	0	0	0	0	0	0	0	0	0	0	0	0	3613658	3568916	2858732	0	0	0	0	0	0	0	0	0	0	0	0	2787782	3970436	0	0	0	0	0	0	0	0	0	0	0	0	0	3262993
310.093	311.101	C14H17NO7	[M-H]-	0.182	74 (0)	340814	0	3514819	0	3556819	4783165	5016644	4488251	3750072	5238534	0	0	0	0	0	3702106	0	0	0	4868479	4854758	3927917	0	0	3854397	0	5312049	4947791	4277991	0	3542849	0	3147533	0	3500024	0	4689819	0	4606419	0	5487131	5841259	5319013	0
168.102	167.095	C9H13NO2	[M+H]+, [M+Na]+	0.262	75 (0)	628658	0	0	0	0	0	0	0	0	0	0	2652571	0	3626464	3733785	4670266	0	0	0	0	0	2633088	0	0	0	2771858	0	2291228	2729051	2947924	3915210	0	0	0	0	0	0	0	0	2506105	0	0	0	6227383
128.035	129.043	C5H7NO3	[M-H]-, [M+H]+, [M+Cl]-, [M+K]+	-0.113	179 (0)	825366	712613952	674317632	698730560	1004675648	993563264	1029326592	1116222336	648743232	1139091968	6662377	6798735	5678218	7566427	8087881	5656782	709536000	707165632	799752384	1035064000	1008873024	997676928	1283741056	1304211584	1239450752	6678313	6996637	6950978	6546591	8220162	6676578	733314944	765082688	830545856	1100847488	1097487488	1109103744	1236404992	1287652736	1271806464	9504884	7822293	6346165	8726469
237.121	214.132	C10H18N2O3	[M+Na]+, [M+K]+	1.315	102 (0)	445703	39155280	0	0	86006912	97830784	105227360	103399392	101615664	103177384	15841063	16960070	17253470	0	0	0	0	0	0	95879400	99167008	92990200	104829808	105378608	90796064	16972552	16971744	16863770	3229749	0	19472396	9678505	0	0	89537832	104213920	96729048	88062568	97639280	84486848	13942243	14100716	13385170	0
213.125	214.132	C10H18N2O3	[M-H]-, [M+Cl]-	0.334	180 (0)	495894	45878380	54610032	54177392	128803848	128993440	133375840	127306888	77859056	127122736	28540874	26373582	27494420	28717424	25370554	24840822	57736692	58982700	61487868	140180672	134318720	131759616	144180992	138331424	141891024	27049234	28946432	29314756	25302880	25051060	25632880	56147552	58347028	62708076	139154944	140140224	136025088	125427216	142283104	136648128	28779956	29900128	26028312	24612824
151.985	152.992	C3H7NO2S2	[M-H]-	-0.084	35 (0)	695307	5056702	4862515	4277524	0	0	0	0	0	0	0	0	0	0	0	0	4886840	4394049	4756320	0	0	0	0	0	0	0	0	0	0	0	0	4861537	5370091	5453183	0	0	0	0	0	0	0	0	0	0
185.042	162.053	C6H10O5	[M+Na]+, [M+K]+	0.765	180 (0)	571150	32312866	31201036	29315700	31280770	30555182	29117838	24371694	24034888	29138660	19839000	21383660	20349340	21913566	19595642	25544198	30362484	30680888	27059626	28144182	27828828	28247826	30696834	37786048	27353206	22378562	19766776	20038894	16623244	18976686	19523448	33758168	36705252	33157416	29108432	32423934	31713350	32700910	28976512	29804748	15572951	17822182	19328760	20864792
161.046	162.053	C6H10O5	[M-H]-, [M+Cl]-	-0.178	180 (0)	656187	231578752	227723616	231603488	129427296	132135072	133138152	103132712	70909152	102657472	82723600	77264248	80565184	60678932	51844000	51826400	237448528	239703040	258027632	138121264	135639856	136525936	125287984	121357056	119313928	82691672	88173192	88564344	59220172	58969952	64656768	243745392	254351728	269160928	138942976	147229984	141704000	93087824	99018544	99044936	92531240	95884656	83169488	52710152
204.067	205.074	C11H11NO3	[M-H]-, [M+Cl]-	0.22	114 (0)	517924	0	3399658	0	14346250	15622122	17443372	31838068	24797104	33291534	0	0	0	0	3063181	0	3210566	3062241	0	14660116	14026448	16721815	34913816	34286440	34899288	0	0	0	0	0	2658259	2982439	0	0	17667728	14646606	15721642	28650784	31354014	30827176	0	0	0	2522314
224.866	225.873	H2O6S4	[M-H]-	0.108	90 (0)	469951	10267127	9352599	14551490	0	0	0	0	0	0	7531294	6523452	5498000	9100736	0	9994946	8748087	10770863	12529603	0	0	0	0	0	0	7894602	6774316	6795501	8779312	8129292	11879028	13831328	10537516	12292397	0	0	0	0	0	0	8672734	8321607	7318263	10000289
231.049	208.059	C8H16O2S2	[M+Na]+	1.681	81 (0)	457427	0	0	0	3104904	0	3791790	2915103	17422596	3491786	0	0	0	0	0	0	0	0	0	0	0	0	3196364	3423086	4001489	0	0	13467923	0	21089580	2968356	0	3992519	0	0	0	0	3411821	2985020	3607454	0	0	0	14421412
156.03	157.037	C6H7NO4	[M-H]-, [M+Cl]-	-0.112	160 (0)	677327	4243710	5238573	3997598	5096189	4184707	0	4414471	3760765	4701459	0	0	0	6436985	6555447	6763964	4934973	4846453	3714714	5145782	4461101	0	4640146	5025884	5031115	0	0	0	7312954	6322455	6810441	4235462	4688954	4923386	5194693	6129921	5009833	4787737	5994818	4554978	0	0	0	6754465
157.014	158.022	C6H6O5	[M-H]-	0.059	159 (0)	673106	3029790	5467782	6159820	7497335	5752007	7675963	0	6561053	6869693	8574286	7514741	7948503	7705049	7223229	8423132	5552637	6096471	5056944	0	7742170	7078557	6641069	0	0	9944041	9050375	9702311	6789272	7183146	8393596	6486185	7565976	5734485	7334236	7472528	7839007	6036416	0	6434379	13657538	12350435	11432291	5700888
109.062	86.0732	C5H10O	[M+Na]+	-0.178	25 (0)	968948	0	0	0	0	0	0	0	0	0	0	0	2266810	2635359	3678849	2595582	0	0	0	0	0	0	0	0	0	3108163	0	2634447	2527645	2496547	3160638	2699251	0	0	0	0	0	0	0	0	0	0	0	3269344
200.986	201.994	C7H6O5S	[M-H]-	0.042	27 (0)	525859	0	0	0	3001481	0	0	0	0	0	0	0	0	0	0	0	0	0	0	0	0	0	0	0	0	0	0	0	0	0	0	3177587	0	0	0	0	0	0	0	0	0	0	0	0
369.067	370.075	C12H18O13	[M-H]-	-0.605	23 (0)	286346	0	0	0	0	0	0	0	0	0	0	0	0	0	0	0	3917553	0	0	0	0	0	0	0	0	0	0	0	0	0	0	0	0	5791750	0	0	0	0	0	0	0	0	0	0
178.987	155.998	C7H5ClO2	[M+Na]+	0.717	41 (0)	590410	0	0	0	0	0	0	0	0	0	0	3701352	0	0	0	0	0	0	0	0	0	0	0	0	0	4151929	5126913	4949150	0	0	0	0	0	0	0	0	0	0	0	0	5311044	5310490	4531688	5565809
175.005	152.016	C5H4N4S	[M+Na]+	1.592	29 (0)	603844	0	0	0	0	0	0	0	0	0	0	0	0	3353545	2969434	2688523	0	0	0	0	0	0	0	0	0	0	0	0	0	0	0	0	0	0	0	0	0	0	0	0	0	0	0	0
199.058	176.069	C7H12O5	[M+Na]+	1.958	176 (0)	530878	8642859	9587268	9335808	8173366	8602471	6768572	6269723	13369531	9041054	4726009	6015124	5785894	8201091	6747594	9665480	11755127	10891676	5664593	6044803	9200731	9355862	7545425	6593892	7001718	6511159	8174281	6335414	9975438	10162110	9315460	8005759	13193021	8272854	5935463	4163430	4021013	5302461	4223838	4273398	5428539	7995922	9004737	6729328
175.061	176.068	C7H12O5	[M-H]-	-0.023	119 (0)	603748	15530832	20276188	18761430	20969350	21582142	20590948	18808690	13634480	19271882	0	0	0	0	0	0	20243536	21578438	22137526	21801120	19534550	21506592	19814228	21401016	19854404	0	0	0	0	0	0	20491436	21481866	21371120	23050276	20535230	20712294	19745120	19612992	20618370	0	0	0	0
427.262	392.293	C24H40O4	[M+Cl]-, [M-H]-	0.268	86 (0)	247337	0	10298196	11206171	0	0	0	0	0	5441942	84120984	78594824	81740752	120929008	104301872	97893656	0	0	14251517	0	0	0	0	0	0	82857056	88323080	91404432	110090384	96714920	121743544	0	0	13855067	0	0	0	0	0	0	95500472	98925616	81256568	96281048
764.283	765.29	C25H44N13O13P	[M-H]-	-1.995	15 (0)	138268	0	0	0	0	0	0	0	0	0	4742800	5380147	0	0	0	0	0	0	0	0	0	0	0	0	0	4545083	4332833	4424018	0	0	0	0	0	0	0	0	0	0	0	0	4491694	6115738	0	0
157.051	158.058	C7H10O4	[M-H]-, [M+Cl]-, [M+Na]+, [M+H]+, [M+K]+	-0.071	130 (0)	672997	6191521	5462712	5579112	8499804	6947847	6498205	5996703	4914273	7229633	7784320	7091765	6293733	0	8355263	0	5820635	6925272	7200424	6755416	5710019	6586426	6695383	7182386	6891820	6871469	7432363	6815889	8652415	9549317	7650952	6009035	6882082	5909108	6618972	6629709	5910375	6887827	7169714	7536368	0	0	0	6963365
158.082	159.09	C7H13NO3	[M-H]-, [M+Cl]-	-0.073	180 (0)	668488	42620580	41361884	42001860	49839420	51213336	52044004	53465216	34509872	55588224	234092672	233187200	234854416	74405096	68278384	69226600	44095900	41734408	45809424	55800732	50763064	51316664	59191204	57104320	54009864	231150048	248737328	253572928	161356144	163841312	188480368	40594012	40817848	44167504	52077076	48959372	49951356	51828300	55143952	55979048	234567744	243215056	215800864	152101248
171.03	172.037	C7H8O5	[M-H]-, [M+Cl]-	-0.138	90 (0)	617939	0	0	0	0	0	0	0	0	0	6931338	7402201	7754463	7641706	6588535	8773085	0	0	6348934	0	0	0	0	0	0	8002952	8536511	8990527	8412981	7922756	8595031	0	0	0	0	0	0	0	0	0	9106241	8053861	6985500	7839178
159.066	160.074	C7H12O4	[M-H]-, [M+Na]+, [M+Cl]-	0.121	165 (0)	664352	20658660	21844586	23751018	28718766	25176552	22514322	0	0	28506784	38724060	31936910	33928224	36786424	31984380	43991880	21799510	24103296	24570856	24763494	24703774	24660404	0	0	0	37927340	30438454	31442860	31165206	33479896	27424262	22171008	24552860	25388154	26464084	26724550	26542672	0	0	0	29645282	0	27298306	26310580
199.17	200.178	C12H24O2	[M-H]-, [M+Cl]-	0.013	180 (0)	530584	71514800	63605748	69972728	116022296	99812920	87923160	89276056	70967720	99607528	91762312	99456760	98420952	110414608	106381560	105098608	81251704	89109856	85156760	109984752	109826992	113308736	115872016	128990248	118093280	124096360	141392832	144589360	143466656	155853728	131078440	74905808	90066944	77795216	123905736	107201280	124530696	124717736	125396048	129823360	108986808	131681928	130301664	129201360
235.072	236.08	C11H12N2O4	[M-H]-, [M+Cl]-	0.215	174 (0)	449589	20477204	19408052	19145844	19979312	19086912	19983500	20534764	14043085	20844376	32236096	33580884	32249498	12612620	11645460	10917014	20620262	20980792	24017584	21423512	22231224	20831780	23484306	22290802	21643976	34021764	35832900	37677636	22544622	21425576	23979202	24338204	22168328	25971878	23487256	23757644	24686632	21476384	25051374	23826110	40352140	41009120	35121068	20438050
292.104	293.111	C11H19NO8	[M-H]-, [M+Cl]-	0.174	76 (0)	361805	0	0	0	0	0	0	0	0	0	19866148	19415244	20513660	12804149	12156760	12088189	0	0	0	0	0	0	0	0	0	20075966	21644214	20587070	16361419	15300631	17030704	0	0	0	0	0	0	0	0	0	22779786	20682150	20931890	16457377
131.118	130.111	C6H14N2O	[M+H]+, [M+K]+, [M+Na]+	-0.041	90 (0)	805960	0	0	0	0	2053228	0	0	0	2526270	19145182	23091204	22657720	73900432	69463304	69093200	0	0	0	0	0	0	2658220	2373322	3254405	20456108	23952304	34401676	60148608	56403944	114657368	0	0	0	0	0	2344177	3861348	0	2763559	23128612	32444978	20382126	54750748
259.049	224.08	C10H12N2O4	[M+Cl]-, [M-H]-	1.707	168 (0)	407968	8956921	8464120	9926177	0	8574213	9355701	8983922	7508916	8038049	11034766	93124784	97404784	8619362	8246957	128490728	9604612	8410948	10253943	8238069	9810551	8966829	9796535	0	9295963	105519280	109036664	101997712	8685885	8803488	144421840	9547278	8871794	9650020	8901968	9887241	8542341	9572424	9172892	9864313	90669976	14429665	67479184	206387200
215.05	216.057	C8H12N2O3S	[M-H]-, [M+K]+, [M+Cl]-, [M+Na]+, [M+H]+	0.038	62 (0)	491452	0	0	0	0	28697902	30023096	0	0	0	0	3636250	3264293	0	0	0	0	0	0	31800552	30329872	0	29964152	31460674	30300026	0	3695986	0	0	0	0	0	0	0	31480082	0	0	31245584	33281368	31487720	0	3086994	0	0
363.141	364.148	C14H24N2O9	[M-H]-, [M+Cl]-	0.402	56 (0)	291025	0	0	0	0	0	0	0	0	8360102	0	9586004	8673437	0	0	0	0	8905511	0	0	0	0	0	0	0	9095737	12029095	11857865	0	5311157	6878684	0	0	9911634	0	0	0	0	0	0	0	0	0	4521394
526.993	504.004	C12H19N4O10P3S	[M+Na]+	0.078	26 (0)	200526	0	0	0	0	0	0	0	0	0	0	0	0	10200597	0	5847445	0	0	0	0	0	0	0	0	0	0	0	0	0	7580301	5959067	0	0	0	0	0	0	0	0	0	0	0	0	0
113.057	90.068	C4H10O2	[M+Na]+	-0.169	30 (0)	934709	0	0	0	0	0	0	0	0	0	0	0	2238693	2712003	3135733	2320739	0	0	0	0	0	0	0	0	0	2404791	3093034	2514855	0	2824779	3488935	0	0	0	0	0	0	0	0	0	0	0	0	0
162.041	163.048	C5H9NO5	[M-H]-, [M+Cl]-	0.024	177 (0)	652237	12639379	12843658	13161000	15749815	15016265	14741236	15294297	12154897	15873874	12056300	12557219	11781212	7151002	6227720	4844915	12870518	11451432	12473388	14428427	13983115	15001565	16637965	15375608	15900699	12384756	12312832	15544741	4638746	6092585	5515625	11518693	11809354	11782431	12985859	14584873	15153717	12606265	13539742	16130640	13139510	12824357	10698170	6921015
203.035	180.045	C6H12O4S	[M+Na]+, [M+K]+	0.127	111 (0)	520480	23852982	21493402	20963936	16307706	16587497	15649041	16822528	18992026	16055448	5810739	5915964	6733648	8879645	8810958	9471644	20237976	18741378	16342906	18672582	18160142	16226515	16926954	17609344	15211719	6268431	5207862	5226981	6233701	7793683	7812649	19606022	20059082	18105404	15295793	17353394	15649592	15761238	13528608	13312028	4686466	4423313	5180542	0
193.12	170.131	C10H18O2	[M+Na]+, [M-H]-, [M+H]+	0.705	113 (0)	547274	4556004	0	0	0	0	0	0	0	0	11739195	0	3348530	0	0	0	6281621	0	0	0	0	0	3556460	0	2453722	15694063	17047452	14730642	0	14424057	14904423	0	0	0	3202726	0	0	5863812	3393239	0	10327208	11829310	13874398	14005012
372.087	373.094	C14H19N3O7S	[M-H]-	-0.303	38 (0)	284017	0	0	0	0	0	0	0	0	0	3687647	3918337	4530187	3723409	3310153	3207775	0	0	0	0	0	0	0	0	0	4273742	5086352	4770803	0	3557697	0	0	0	0	0	0	0	0	0	0	6640227	4922877	5076684	3778765
277.079	254.09	C11H14N2O5	[M+Na]+	-1.821	55 (0)	381415	4329545	0	0	0	0	0	3226858	0	0	0	0	0	0	6733096	0	0	0	0	4319648	0	0	0	0	3831385	0	0	0	3333511	4368401	0	0	0	0	0	3428813	0	0	0	3798282	0	0	0	0
253.083	254.091	C11H14N2O5	[M-H]-, [M+Cl]-	0.106	130 (0)	417600	15171806	16172801	18074676	0	0	0	0	0	3459439	20972450	21352522	20336764	18370272	14972451	16524457	17446504	15560514	19039786	0	0	0	0	0	0	20950674	22379642	22304390	16617137	17005076	20925412	16557054	17349284	19235062	0	0	0	2997313	0	0	23436510	25768966	23330680	17910382
235.069	212.08	C9H12N2O4	[M+Na]+, [M+H]+	0.839	34 (0)	449562	10535852	0	0	0	0	0	0	0	0	20819124	21545940	21625450	0	0	33422038	0	0	0	0	0	0	0	0	0	21242050	19873324	18811368	26353504	28359430	0	0	0	0	0	0	0	0	0	0	16855020	16924058	18818282	0
211.072	212.08	C9H12N2O4	[M-H]-, [M+Cl]-	0.176	180 (0)	500715	77560712	76402744	77764280	112605440	112569120	119091696	109919576	72164944	113937152	198000800	191083376	192148400	205509648	180831168	170934880	80117856	80254760	89182328	118172416	114983368	118903104	129148648	128992920	125686968	195304080	213184720	218265008	173380272	169429504	195781744	85632832	81672416	91734696	124385168	121985696	123985200	121590576	132256472	130229960	201481200	209148608	172139296	153131968
421.236	386.267	C21H38O6	[M+Cl]-, [M-H]-	0.422	21 (0)	250882	0	0	0	0	0	0	0	0	0	0	0	0	0	0	0	0	0	0	0	0	0	0	0	0	0	0	0	0	0	0	0	0	0	0	0	0	0	0	0	0	0	0	0
250.009	227.02	C5H10NO7P	[M+Na]+	0.272	102 (0)	422722	4241883	0	3351556	6306070	6472199	5650257	7447930	11740812	6027400	0	0	0	0	0	0	3165623	4419856	0	4855335	5821745	6007320	7849034	7843299	6481490	0	0	0	0	0	0	3364341	3526591	0	5246774	7397567	5392714	9149870	6586563	7188858	0	0	0	0
226.012	227.019	C5H10NO7P	[M-H]-	-0.119	119 (0)	467607	1153764352	1198092032	1143737216	1282524672	1382020864	1424286976	1530067456	2533316352	1634611712	0	0	2682523	0	0	0	1106839168	934878528	627134272	1240232704	1364124416	1313378944	1543672576	1133700608	1418725120	0	0	0	0	0	0	926385664	929470400	625562944	1007901312	1480227712	1353304832	1412410752	1128026240	1340132608	3296102	0	3010749	0
273.121	274.128	C10H18N4O5	[M-H]-, [M+Cl]-, [M+Na]+, [M+K]+	0.3	177 (0)	386952	75898344	73880744	77675960	96549208	100855104	107781160	93121048	58527460	94386032	25287400	23553538	23594068	22335592	22034048	19898362	76555144	78719008	92805584	106513336	102569208	101153880	103523584	92581752	102132600	24397118	29320142	26316232	21339724	20650024	23917056	78900000	74320336	87157752	99961952	104483720	101145096	81410424	96486744	95915800	27312696	26054042	22054772	18885336
571.07	548.081	C16H26N2O15P2	[M+Na]+	-0.439	22 (0)	185048	0	0	0	0	0	0	0	0	0	5562372	6268031	6300039	27004940	0	0	0	0	0	0	0	0	0	0	0	6680474	5191098	0	0	25300278	22971428	0	0	0	0	0	0	0	0	0	0	0	0	0
168.03	169.037	C7H7NO4	[M-H]-	-0.123	121 (0)	628952	0	0	0	2905184	4324662	2689315	2441756	2769186	2770629	4123870	3627500	3122516	4697069	4138128	5428096	0	0	0	2716069	2370554	3515445	2804150	0	2876191	3630227	4063864	4902363	5125391	4209899	5430648	0	0	0	0	0	0	0	0	3053336	4540948	4105587	3447291	4366658
214.996	216.004	C4H9O8P	[M-H]-	0.032	169 (0)	491568	90877704	167802912	159606624	1068321728	1145236992	1169540992	7919990	13485470	8298227	4123490	4404094	3452686	5377788	5982211	9726043	158537280	139478800	92157328	986217920	1112460672	1057930816	6947964	5733270	5974222	3841790	5048606	4293141	4149510	6626779	0	135741056	131945936	92098064	479118464	690829184	637870016	7286059	5039023	7033949	4498467	3901861	7599667	3946225
289.115	290.123	C10H18N4O6	[M-H]-, [M+Na]+	0.241	110 (0)	365543	17446562	25578510	26249614	34766568	37529164	41044872	37703784	24076680	38228660	0	0	0	0	0	0	25440984	25175706	28646682	39037908	36723164	37597836	38667940	34807784	37932880	0	0	0	0	0	0	28778892	25115986	27504760	39386432	38582264	38628432	31115262	36342644	38581076	12933409	13768012	0	0
324.094	325.101	C11H19NO10	[M-H]-, [M+Cl]-	0.371	75 (0)	326090	42131100	48501052	48321340	0	0	0	0	0	0	0	0	0	8885552	8303290	8304744	44893044	42689092	52589552	0	0	0	0	4767080	0	0	0	0	9275009	9153649	9940646	49980760	43131064	53586820	0	0	0	0	0	0	0	0	0	8672775
255.095	232.106	C9H16N2O5	[M+Na]+, [M+K]+	-0.67	126 (0)	414299	12606369	13410438	13344311	4554136	3144071	0	0	2862001	3646566	0	2916057	0	3581173	4031983	3596196	14551100	12102537	12220596	0	3813422	4342849	0	3810384	0	2440797	2981557	0	0	0	2973558	14682142	12972368	13564074	3636994	0	3880818	3035629	0	0	0	0	0	2543916
231.099	232.106	C9H16N2O5	[M-H]-, [M+Cl]-	0.353	58 (0)	457320	219413344	218994288	224778592	0	0	0	0	0	0	0	0	0	0	0	0	222279520	217396464	247546864	0	0	0	0	0	0	0	0	0	0	0	0	224320352	207798320	240333712	0	0	0	0	0	0	0	0	0	0
243.172	220.183	C15H24O	[M+Na]+	-0.181	46 (0)	434577	0	0	0	0	0	0	0	0	0	3081782	0	0	0	0	0	0	0	0	0	0	0	0	0	0	0	5100753	4280867	0	0	6809140	0	0	0	0	0	0	0	0	0	0	6040151	0	0
583.219	584.226	C34H32MgN4O4	[M-H]-	-1.861	38 (0)	181197	4833353	0	5463852	0	0	3107019	0	0	0	0	0	0	0	0	0	0	0	6336512	3852372	2993009	0	3344751	0	0	0	0	0	0	0	0	0	0	5844129	0	0	0	0	0	0	0	0	0	0
266.07	267.078	C9H17NO6S	[M-H]-, [M+Cl]-	0.08	35 (0)	397197	3221193	6060374	7957113	0	0	0	0	5745416	0	0	0	0	0	0	0	7939971	7612988	6953154	0	0	0	0	0	0	0	0	0	0	0	0	7780320	7331581	0	0	0	0	0	2562910	0	0	0	0	0
112.04	113.048	C5H7NO2	[M-H]-	0.003	93 (0)	943196	2637917	3086185	0	6238999	5985757	6332267	3915685	2566442	4595454	0	0	0	0	0	0	3129336	0	0	5501560	0	6626444	5058101	5150903	6083038	0	2776591	2654614	0	0	0	0	0	0	7895634	8903665	7569706	4914591	4818803	6015713	0	0	0	0
225.052	202.063	C12H10O3	[M+Na]+	1	45 (0)	469600	0	0	2682591	0	0	0	0	0	0	0	0	0	4998603	3821452	0	0	0	0	0	0	0	0	0	0	0	0	0	4354030	3839051	0	0	0	0	0	0	0	0	0	0	0	0	0	0
203.035	204.042	C11H8O4	[M-H]-	-1.192	49 (0)	520555	2284214	2499022	2322064	0	0	0	0	0	0	3492156	5383132	5121945	0	7750958	0	3908382	6013030	0	0	0	0	0	0	0	5324101	0	0	5998337	10368412	0	4245625	0	0	0	0	0	0	0	0	0	0	0	0
155.046	156.053	C6H8N2O3	[M-H]-, [M+Na]+, [M+Cl]-, [M+H]+	-0.007	132 (0)	681697	0	3216814	3052418	5762161	4792761	5872639	6061426	4627169	6659867	5067245	4565605	5186644	5193178	3523842	3289957	3331393	2991783	2932349	6315468	4693618	6102746	6899431	6898978	7540802	5144218	5455246	5632799	3640585	3909774	5274249	3384027	2730303	0	6427256	5644536	6445023	6780338	8273042	7291265	0	4785768	4962167	4108421
152.072	153.079	C8H11NO2	[M-H]-	0.378	36 (0)	695037	0	0	0	0	0	0	0	0	0	0	0	0	2462915	3071905	0	0	0	0	0	0	0	0	0	0	0	0	3204239	2796978	0	0	0	0	0	0	0	0	0	0	0	0	2341469	0	2332038
462.066	463.074	C14H18N5O11P	[M-H]-	-0.511	38 (0)	228703	5270357	4372152	3415260	0	0	0	0	9596932	0	0	0	0	0	0	0	0	0	0	0	0	0	0	0	0	0	0	0	0	0	0	0	0	0	0	7296070	0	0	0	5110524	0	0	0	0
140.035	141.043	C6H7NO3	[M-H]-, [M+Cl]-	-0.287	83 (0)	754639	0	0	0	0	0	0	2147601	0	0	0	4288294	0	4345306	4507955	4862859	2467762	2707797	2191412	0	0	0	0	3182831	0	0	3451213	0	5053026	3906451	4163259	0	2607841	2584631	0	0	0	0	0	0	4929244	4492215	0	4662110
285.049	286.057	C7H15N2O8P	[M-H]-	0.097	164 (0)	370753	17733550	21796340	21359308	53952348	60647384	61276188	70215000	99892720	72948384	13177259	0	0	14786273	18026204	29051876	21171830	18052676	13831305	50935008	55690400	56775620	69059008	49550140	65863532	0	0	0	11157502	16811466	22764750	20416948	17555838	13077843	43303740	59912192	54169848	59509404	50319108	62922328	15973626	0	21583836	9201612
203.104	204.111	C8H16N2O4	[M-H]-, [M+Na]+, [M+K]+, [M+Cl]-	0.243	180 (0)	520363	107181192	108769856	113248424	58494972	59150072	64314976	39387168	24785724	39876020	49993596	49556144	49457300	47058216	44168848	40363244	115129224	114514160	129865856	66377652	63362416	63316000	44557052	42141632	43146768	51277116	54086904	57040860	43003428	44780728	49249760	119473096	112961328	128125608	71376024	74183200	72375656	39911528	43217196	43545592	49113544	55025024	42375004	39493412
170.046	171.053	C7H9NO4	[M-H]-, [M+Cl]-	0.009	178 (0)	621473	11932398	13075950	14866797	12399104	11757816	11676992	13512511	8939502	13341799	19493026	19120366	19400590	17654768	14567561	14696338	13747352	12992250	14730239	10959443	10723517	11235644	14077639	13822323	13046578	21792644	20397124	23006746	16975118	16133758	20043478	15603202	14129467	16016042	10899454	14473171	12952894	13959122	15529902	14265666	23608602	24683636	20883242	16649806
187.025	188.032	C7H8O6	[M-H]-	0.024	110 (0)	565089	5853397	6623499	5330580	6511992	7425426	8200374	0	0	0	0	0	4604879	4477730	5067573	0	5535656	5737334	5890108	7194443	7030326	7266916	0	0	7659685	0	4895729	0	0	0	0	7929925	6522021	7857041	7306037	7760821	7612757	0	0	0	11114953	0	0	0
133.033	134.04	C5H10O2S	[M-H]-, [M+Cl]-	0.234	44 (0)	794378	0	0	0	0	0	0	0	0	0	31588770	0	31217984	0	0	33546000	0	0	0	0	0	0	0	0	0	31528316	34918908	32999076	0	33882372	37297776	0	0	0	0	0	0	0	0	0	0	0	30415016	0
321.113	322.12	C12H22N2O6S	[M-H]-	1.095	144 (0)	329109	5710154	7740486	7432596	5196859	7520985	7180056	0	0	7025075	7948534	6013163	7821450	2365593	0	3300818	0	6807049	0	8445550	7385431	8033654	0	6488661	5899740	7736421	0	7409942	2447896	0	4445975	0	6411382	5956180	6568636	6485313	6235411	5860584	6419949	6470539	0	0	10056397	0
268.023	269.03	C7H12NO8P	[M-H]-	0.273	44 (0)	394320	3865836	0	0	0	2937089	0	3463940	0	0	0	0	0	0	0	0	4437808	2825968	0	0	0	0	0	0	0	0	0	0	0	0	0	0	3122069	0	0	0	0	3352984	0	2775284	0	0	0	0
300.039	301.047	C8H15NO9S	[M-H]-, [M+Cl]-	0.036	172 (0)	352240	0	18919024	18779142	50334868	52378952	52096048	37836532	32505352	37352504	8428634	6689454	8559941	5048842	2639976	0	17554546	19020496	17527280	51718856	50355444	52928824	37548888	33848612	35091240	7485071	8453254	7391671	4955956	3288047	3870949	18246644	16829252	17465836	49065636	50274716	49783612	28190030	33576396	35731432	0	6497448	11504201	3697845
163.075	162.068	C10H10O2	[M+H]+, [M+K]+	0.016	50 (0)	648135	0	0	0	0	0	0	0	0	0	3082102	3016712	0	0	6681978	6270189	0	0	0	0	2362530	0	0	2956788	0	0	0	4744979	0	0	4004901	0	2913215	0	0	0	0	0	2315251	2426598	0	4086603	3234712	0
185.057	162.068	C10H10O2	[M+Na]+	0.284	180 (0)	571111	7898006	7634726	7345224	10026105	6963092	6267064	9529276	8130437	9024481	13252400	13179576	14546150	16949396	15564884	20538026	6976101	8947589	6483115	8179513	7007127	9974816	6723641	8055709	6484765	13928606	13055767	14627685	10175799	12957791	9776300	6061233	7097327	5714513	5317735	6502081	7510979	6535717	6720625	6668308	7442069	11616159	11777403	12335172
327.13	326.123	C13H18N4O6	[M+H]+, [M+Na]+	-0.238	131 (0)	323066	0	0	0	4502014	4169660	4107168	4010262	3919582	5273467	5889044	5097581	4202016	7287032	8273080	9068745	0	2864160	0	0	3452140	0	4774545	6303903	4153318	0	0	0	8112927	9325080	6231310	0	0	3254322	3860119	4278837	4491558	6727175	5186466	4911909	4539084	0	7664617	8602445
325.115	326.122	C13H18N4O6	[M-H]-, [M+Cl]-	-0.137	140 (0)	325064	0	0	8046651	7846510	8567706	9359332	0	7142090	0	15706533	14170368	13630469	12258326	9754067	9155099	0	0	7761477	8862250	8337814	8605714	7094188	0	0	15200843	16892068	17425438	11337681	12591338	13496229	0	0	0	6588486	8026092	8358151	7660795	0	7400080	19587642	19392918	16428707	10467011
313.044	314.052	C8H15N2O9P	[M-H]-	0.168	163 (0)	337598	49360856	48857288	46869640	34119008	37442892	38138716	27485080	39772336	30140566	12052306	13019920	12435232	7140148	10333998	16563457	45518040	38796080	29838100	36225072	37077936	37335484	30312134	23638398	28031330	9927178	12075840	12156603	8427758	9389919	12368389	41193640	41720092	31137712	31192066	40648396	37629828	27991242	23668314	26572068	14994526	13695962	23328998	7264755
184.025	185.032	C7H7NO5	[M-H]-	0.101	64 (0)	574282	0	3082713	2718459	0	0	0	0	0	0	3555019	3318915	3843308	0	0	2734479	2618623	0	0	0	0	0	0	0	0	3979126	5370317	3822609	0	0	3848026	3445206	0	3227951	0	0	0	0	0	0	4619607	4400733	3903758	0
313.101	290.112	C11H18N2O7	[M+Na]+	0.112	156 (0)	337513	0	3459047	0	2546614	3679681	3123747	0	4231590	0	5409877	5510719	4837044	5602476	5729503	6863529	3792464	3378856	0	3755593	3350086	3900992	3104549	0	0	4552748	4756997	0	0	5800316	6788873	3354424	2930574	0	3041363	3626034	3336806	0	3909925	0	6706050	4685844	4426468	5416903
325.081	290.111	C11H18N2O7	[M+Cl]-, [M-H]-	-0.679	175 (0)	325095	110127200	114810552	109055880	106089576	115532184	117976856	97776536	134842272	102596592	52266624	48423396	48990992	34974268	29737374	31516758	105990640	0	0	106382072	116213048	111288976	104735848	76531968	94950304	50634256	58972660	59311656	35976280	36538584	46367144	96517648	0	0	93000920	125945072	114363320	91733616	86282376	96753312	68653680	63112512	73284784	32301026
355.066	356.073	C9H17N4O9P	[M-H]-	-1.274	44 (0)	297642	0	0	0	0	4903038	0	0	0	0	0	0	0	0	0	0	0	3315122	0	0	0	0	0	0	0	0	0	0	0	0	0	0	0	0	0	6293388	0	6021645	0	0	0	0	0	0
312.069	289.08	C11H15NO8	[M+Na]+	0.613	34 (0)	338630	4773774	0	4129941	0	0	0	0	0	0	0	0	0	0	0	0	0	3916860	4514040	0	0	0	0	0	0	0	0	0	0	0	0	4422389	3554973	4320592	0	0	0	0	0	0	0	0	0	0
213.04	214.048	C9H10O6	[M-H]-	0.12	147 (0)	496068	0	2901226	2230011	3723435	3320689	0	2845339	3490035	4058289	3985861	4818973	4324222	3105416	4346430	4768819	3285114	3178023	3348319	3096722	2695400	3659473	3628679	3483045	3713246	3587858	4589127	4317156	5490584	5840856	4820614	0	4674881	3153979	2950432	0	2824836	2749514	3929691	3979163	4941173	4616388	3688040	3817521
433.332	434.34	C27H46O4	[M-H]-, [M+Cl]-	-0.098	178 (0)	243881	8018339	6397811	6466392	9155662	8107058	5964045	7197649	5096085	9003291	5974637	7478646	8371464	7520980	7820437	6933810	7084352	6953489	8345561	8202151	7316551	7594928	7275499	8655103	8169330	5505077	5569296	6212153	9581983	9739805	5649193	5067340	7381400	7823660	9774404	7414604	8771637	9141921	7657543	8429815	6015290	5095975	3948660	10123594
254.01	219.041	C6H10N3O4P	[M+Cl]-, [M-H]-	0.659	49 (0)	416072	0	0	0	0	0	0	0	0	0	4807212	4573413	4670249	0	0	0	0	0	0	0	0	0	0	0	0	5402625	5856468	5468344	0	0	0	0	0	0	0	0	0	0	0	3406453	0	7189250	0	0
196.025	197.032	C8H7NO5	[M-H]-	-0.018	149 (0)	539125	0	2328005	3223218	2499217	2494870	2329851	3100469	0	0	2883763	4024778	4186505	4254582	3711468	3039102	0	0	0	0	2894830	3194439	2747062	3389919	4425727	3101032	3133363	3155300	3305597	3717200	3654813	3043928	0	2550377	2752099	2894383	4080649	3254700	2416474	3183227	3896344	3750884	4326457	0
418.112	383.143	C14H25NO11	[M+Cl]-, [M-H]-	-0.205	39 (0)	252759	0	11380326	13034809	0	0	0	0	0	0	0	0	0	0	0	0	10856924	10111140	11698039	0	0	0	0	0	0	0	0	0	0	0	3659027	11866198	11267870	13810964	0	0	0	0	0	0	0	0	0	0
218.078	219.085	C7H13N3O5	[M-H]-, [M+Cl]-, [M+Na]+	0.071	135 (0)	484628	20302518	25409400	26568902	21112884	22130988	24343548	23033452	19773894	23492000	9836655	9113729	7837226	0	0	0	27407050	24731526	28369508	22950636	23933218	24271178	26379294	22833646	25917720	9099256	9476554	9683163	0	0	0	29518132	24986970	27536854	23537636	25824768	22874236	21966446	26611596	23635366	11414384	10151516	9596775	0
363.126	340.137	C13H24O10	[M+Na]+	0.407	90 (0)	291034	3129042	3933164	8290637	6152665	0	4622235	5190668	0	0	8660886	8011108	0	0	8977483	5710168	0	0	4858995	4527610	0	5375914	0	0	5881214	8692430	8726439	8467911	8491513	5114835	0	0	4141675	4774024	4688913	4483878	5361853	0	0	0	9673767	8512593	6950439	0
196.961	173.972	C6H3ClO4	[M+Na]+	-0.415	180 (0)	536580	13994111	15081304	11855697	48490392	28133602	20945240	33841928	143905440	38842568	18363538	20382236	17355964	61464536	110463184	436244640	12466415	11884714	4998250	19703090	29111778	28516438	35724416	35146944	32082926	20336362	16988232	18378804	39774924	89650272	106415568	6818034	15435269	4631546	16417710	27266788	35111524	57879104	21517466	35743636	11946325	9994255	41904924	45179812
196.962	173.972	C6H3ClO4	[M+Na]+	1.781	74 (0)	536587	14168545	13427978	11146416	0	24152960	17346210	28145320	0	0	0	0	0	0	0	0	9799354	10904447	0	16977484	25338762	23049090	0	0	0	0	0	0	0	0	0	7592270	0	0	16357510	23005214	0	0	0	0	2486251	0	0	0
207.099	184.11	C10H16O3	[M+Na]+, [M+K]+	1.017	112 (0)	510266	18214886	17216126	20821044	0	0	0	0	0	0	8792612	9903118	9538291	14080031	11199438	15953333	21931932	19927046	17334994	0	0	0	0	0	0	13441662	12381897	12135712	19744494	21354020	10267836	0	17750668	0	4312551	0	6989959	0	0	0	6319546	10125132	12176932	10696003
183.103	184.11	C10H16O3	[M-H]-	-0.002	173 (0)	577141	9923821	8855397	11886233	15748654	11828625	11043916	6537930	7882388	14795310	8931681	9840735	8514481	9353179	10627628	8661428	9276953	9979339	11520888	10184216	9932901	10096032	10152650	11955477	11400591	9500641	10181358	10534295	14222306	14740228	0	8185105	10962449	7035936	11832638	6994831	9509178	9811693	8777648	8668476	7476770	8562676	7353642	0
449.327	450.334	C27H46O5	[M-H]-, [M+Cl]-	-0.591	137 (0)	235187	0	0	3031501	3742635	2996916	0	3596534	2747075	2698079	2658253	3653492	5015364	3602327	3656201	3829305	3530944	3330686	4050708	3252499	3874674	3869832	4093614	3837459	4201219	2982127	3021220	3573544	4742390	6304245	3340949	2408805	3315575	4025827	3932604	3658252	3752907	3554451	4170835	3002799	2546632	4176899	0	5942985
299.096	276.106	C9H16N4O6	[M+Na]+	-1.674	16 (0)	353317	0	0	0	0	0	0	0	0	0	0	0	0	0	0	0	0	0	0	0	0	0	0	0	0	0	0	0	0	0	0	0	0	0	0	0	0	0	0	0	0	0	0	0
365.05	366.058	C10H15N4O9P	[M-H]-	-0.194	89 (0)	289498	0	117786464	117624424	0	0	0	0	0	0	4937262	0	0	0	0	0	111895104	98715352	72644080	3260446	2898443	0	2848987	0	0	4491792	4091965	3818045	0	0	3932868	95118472	92284424	67926592	0	0	0	0	0	0	0	5392878	3152497	0
467.35	444.361	C29H48O3	[M+Na]+	1.123	36 (0)	226118	0	0	0	0	0	0	0	0	0	0	0	0	0	0	0	0	0	0	0	0	0	0	0	0	0	0	0	0	0	0	0	0	0	0	0	0	0	0	0	0	0	0	0
458.061	459.068	C14H21NO14S	[M-H]-	-0.104	107 (0)	230703	0	33553896	37709516	115926120	120247496	127615112	101588656	82084088	104784472	0	0	0	0	0	0	35373208	33573464	39815364	120690688	124051496	120006496	109542624	98147912	107502536	0	0	0	0	0	0	38133384	34635956	37631788	116795664	121529248	117246792	90243800	101418072	109239688	0	0	0	0
254.09	255.097	C9H13N5O4	[M-H]-	0.211	79 (0)	415931	4007559	4246786	0	6239950	5050313	5581035	5469710	3663329	4721208	0	0	3186784	0	0	0	0	0	4844803	5543258	6596180	5117173	4092956	5310345	3984621	0	0	0	0	0	0	0	0	0	6803300	6594375	6715257	3448588	4181637	4279515	0	3381891	0	0
338.136	315.147	C18H21NO4	[M+Na]+	1.932	75 (0)	312526	21514630	17124006	0	13290543	0	12105522	10730380	0	0	14662233	0	0	0	0	0	0	20836168	20340448	11579491	0	14138372	0	14309412	11269560	0	0	0	14875985	0	0	0	20571320	21724626	12602698	14343734	15363713	0	12534202	0	14788287	0	16430209	0
195.988	196.995	C5H11NO2Se	[M-H]-	-1.821	15 (0)	539249	0	0	0	0	0	0	0	2826993	0	4629745	5149181	5867637	0	0	0	0	0	0	0	0	0	2816720	0	0	4238675	4394731	4300199	0	2779724	0	0	0	0	0	0	0	0	0	0	5639591	0	7797997	0
375.192	336.229	C20H32O4	[M+K]+, [M+H]+	-1.964	37 (0)	281669	0	0	7892407	3280036	0	0	0	0	0	0	0	0	0	0	0	0	0	0	0	0	0	0	0	0	0	0	0	0	0	0	6109352	0	7337235	3045704	3589287	0	0	0	0	0	0	0	0
277.09	254.101	C9H18O8	[M+Na]+, [M+K]+	1.769	164 (0)	381411	7461496	8964753	7222143	6188780	5803773	4384683	4139511	4929947	5064107	4015354	3244260	4415830	3823816	0	4307049	6103824	7791713	7127574	5117237	5915620	7207607	4949339	5307733	4546086	3977719	4473424	4753340	5748215	5877637	3988063	7873012	8579265	8610472	6836660	5168179	5411101	3337867	3587349	4460705	3123011	3867631	5459835	3452429
253.093	254.1	C9H18O8	[M-H]-	0.321	67 (0)	417578	0	0	0	0	0	0	0	0	0	0	0	0	11526635	6022678	6345643	0	0	0	0	0	0	0	0	0	0	0	0	7749659	0	6427350	0	0	0	0	0	0	0	0	0	0	0	0	5847278
448.307	449.314	C26H43NO5	[M-H]-	0.122	17 (0)	235722	0	0	0	0	0	0	0	0	0	7390900	9125897	8397679	0	0	0	0	2521507	0	0	0	0	0	0	0	6547491	8305983	8048182	5644948	0	3999629	0	0	0	0	0	0	0	0	0	7946070	8644360	7909744	4516940
230.067	231.074	C9H13NO6	[M-H]-, [M+Cl]-	0.097	75 (0)	459382	0	0	0	0	37153564	40657860	34597392	27793790	36849856	46085240	44106732	43588496	38091508	35178532	36695868	0	0	3505857	40370232	0	0	38305092	34694704	36441060	45857372	47596924	48141608	36991612	34131220	42888192	0	3202340	0	0	41036972	0	0	0	0	55702472	56610668	51487816	31910926
362.139	363.146	C14H25N3O6S	[M-H]-	-0.78	37 (0)	291827	0	0	0	0	0	0	0	0	5268443	0	0	0	0	0	0	0	0	0	5864854	5396448	6054857	5163231	0	0	0	3135785	0	0	0	0	0	0	0	7238050	0	8320480	0	5991205	5450866	3993140	0	0	0
358.108	359.115	C14H21N3O6S	[M-H]-, [M+Cl]-	-0.337	45 (0)	295114	0	0	0	0	0	0	0	0	0	11621791	9910811	0	0	9233103	7505195	0	0	0	0	0	0	0	0	0	10929592	12165183	11589994	9642562	9420430	10499455	0	0	0	0	0	0	0	0	0	12646017	10414251	10005156	0
171.041	172.048	C6H8N2O4	[M-H]-, [M+H]+, [M+K]+, [M+Cl]-, [M+Na]+	0.146	180 (0)	617938	225430688	209365680	220069408	234879184	230427456	237770368	223493632	131896176	223382272	39440004	38140928	38387900	31941426	26100518	24920190	222261680	222268208	242945296	243747568	236323248	243751008	257467344	262666016	251955200	39535740	40073516	41606124	27841242	28113304	29624214	241993584	235158800	254967488	261344864	253247024	258858544	252671968	268818784	262160256	43284156	44902572	37702708	25631634
169.051	170.058	C8H10O4	[M-H]-, [M+Cl]-	0.217	73 (0)	625156	0	3285667	3659970	0	0	4060056	3719479	2517932	4405265	0	0	0	0	0	0	3256635	3972340	3232964	3573937	0	0	4486708	3805256	3899438	0	0	0	0	0	0	3626183	4147845	0	0	0	0	4312233	4654246	4781095	0	0	0	0
183.03	184.037	C8H8O5	[M-H]-	-0.004	105 (0)	577446	2597140	2588627	0	0	6486811	3049652	3377928	0	0	5558617	4556522	4720420	2815875	0	0	0	2912924	2511843	0	0	0	3817650	0	0	5298700	3941346	4757404	0	0	0	0	0	0	2830791	0	2537695	3487767	0	3509762	4608084	5201653	3323326	0
197.046	198.053	C9H10O5	[M-H]-	0.188	113 (0)	536381	5447212	6164883	5723439	9938092	10065413	10321451	0	10585604	0	49473952	46426876	47536660	8987429	8646230	9864777	6475415	7609539	5504838	9713094	8944089	9162098	15171259	14042864	14986825	48211940	53536700	51322464	0	0	0	6787172	6811220	7174017	0	0	0	0	0	21242122	63985712	61105548	53965060	9847763
196.098	197.105	C10H15NO3	[M-H]-, [M+Cl]-	0.052	53 (0)	538894	0	2796441	0	0	0	3414786	0	0	0	0	0	0	0	0	0	0	4233498	3985904	0	0	6386972	0	0	0	0	0	0	7621074	7905026	0	0	5284550	5110773	0	0	0	0	0	0	11424628	0	0	8874125
209.046	210.053	C10H10O5	[M-H]-	-0.126	173 (0)	505575	0	0	3127786	4334024	6040980	4369211	4826111	0	5231304	6245194	6829669	6449986	6291140	5325654	6813003	3005329	3648076	3704062	4433645	5456926	3709430	4607081	4659909	5713414	7702599	7463626	7778490	6526268	7114878	7971442	0	0	3192620	4769969	3187041	4006126	4859704	4159680	5019005	7694476	7846274	6953445	7548697
190.051	191.058	C10H9NO3	[M-H]-, [M+Cl]-	-0.028	89 (0)	556111	0	0	0	0	0	0	2904348	0	0	28650270	30736666	30703740	32600304	28472326	26398092	0	0	0	0	0	0	0	0	0	32335646	32504622	33231584	0	0	33547164	0	0	0	0	2630361	0	0	0	2918628	29186422	29314964	25031408	34548532
179.083	180.09	C9H12N2O2	[M-H]-, [M+Cl]-	-0.016	78 (0)	590171	0	0	0	0	0	0	0	0	2989440	0	3567791	4799149	4768284	4181642	4827977	0	0	0	0	0	0	0	0	0	4344034	4567730	4980181	0	6751321	5841456	0	0	0	0	0	0	2475811	0	0	0	5020317	5034126	5651501
263.104	264.111	C13H16N2O4	[M-H]-, [M+Cl]-	0.259	155 (0)	401688	24564932	22985974	22717826	21683410	21752960	21971938	23965732	17108944	22424012	17329498	16391330	17413150	0	0	0	23553000	22893406	25010066	24504998	23632986	24414758	24171488	22956686	22074568	17640466	18726678	19061538	0	0	0	25210494	23729112	26729034	23611740	26104888	23719940	21894554	24988428	24390826	18612726	19001672	16524650	0
247.109	248.116	C13H16N2O3	[M-H]-, [M+Cl]-	-0.466	88 (0)	427675	4842157	5020221	0	0	0	0	0	0	0	7701212	0	6600640	7646873	0	0	6225643	7169672	0	0	0	0	0	0	0	6967757	0	0	0	0	0	0	5611045	6057075	0	0	0	0	0	0	7738010	0	0	0
251.067	252.074	C11H12N2O5	[M-H]-, [M+Cl]-	-0.171	76 (0)	420936	4213168	3894794	5455821	0	5079206	0	0	2701510	0	6346470	5425808	0	5248690	4975790	0	3705102	4193602	4571474	0	0	0	0	4284197	0	6180985	5969981	0	6512222	4706280	5516847	4619200	4873879	5039829	0	0	0	0	0	0	0	0	6113293	4917341
313.096	278.127	C14H18N2O4	[M+Cl]-, [M-H]-, [M+Na]+, [M+K]+	0.378	98 (0)	337519	0	23904426	27183494	98768328	109050064	115188368	126480288	53024964	126518160	0	0	0	0	0	0	25385706	24168646	29901456	113922864	106289128	103320480	143422592	138013200	130691656	0	0	0	0	0	0	25431582	24141900	0	109098176	114827568	105977608	109835192	140290512	134411424	0	0	0	0
613.299	590.31	C33H42N4O6	[M+Na]+, [M+H]+	-0.82	50 (0)	172309	0	0	0	41487364	42842676	48582748	0	0	0	0	0	0	0	0	0	0	54614744	0	0	47846088	0	38592656	35699496	0	18691500	0	0	0	0	0	0	45159556	62836172	41739104	0	0	0	38121540	0	0	0	0	0
199.969	200.977	C3H7NO5S2	[M-H]-	0.126	92 (0)	528487	558103744	445141664	445520000	6640667	4932058	7181373	2967614	2833376	0	0	2860268	0	4306456	0	0	450068640	442524992	456410112	5607051	0	7466077	3048852	3848923	3936395	2688204	2693601	2807785	2749725	0	0	531647872	474589888	490811008	7545325	5520872	6266110	0	0	0	3875456	4178858	3920250	0
141.066	140.059	C6H8N2O2	[M+H]+, [M+Na]+, [M+K]+	0.172	142 (0)	749268	0	0	0	10839977	11036889	12024280	12281893	8524958	13042133	34707216	39170512	39915352	29877082	28269828	31555728	0	2483075	2450425	10574071	10879825	10081780	14572428	16237176	14448481	34582892	43558696	54110384	35878912	37082948	63911552	0	0	0	9791701	9717992	10718637	19412310	13559749	11890403	50903284	57063292	43626120	10945454
175.028	140.058	C6H8N2O2	[M+Cl]-, [M-H]-	0.054	144 (0)	603860	0	2644704	2989268	50994856	58862528	61331188	0	66415140	0	295657056	258707568	270643648	90862160	78469848	109857288	0	0	0	56798092	58959816	57545036	0	0	0	284949184	319344640	326383136	121417672	126870400	200607792	0	0	0	55093660	63658636	59033108	0	0	0	341286496	345336736	329917248	32192666
130.015	131.022	C4H5NO4	[M-H]-	-0.157	49 (0)	812802	0	0	2530049	0	0	0	0	0	2210802	0	0	0	0	0	0	0	2339694	0	0	0	0	2443762	0	0	0	0	0	0	0	0	2720466	2487507	0	0	0	0	0	0	3147797	0	0	0	0
254.067	255.074	C11H13NO6	[M-H]-, [M+Cl]-	0.377	179 (0)	415977	12483612	17159744	16987618	15292931	15257230	14875736	14225608	12881209	14632192	19807636	19913894	18859736	15230598	15265548	16820072	16269824	15887175	16603241	15584843	14837410	14956623	16943862	14507728	14349591	21282272	22165336	21870878	15084408	14892357	18399066	17346932	17267598	18317526	14938807	16953924	15376297	14130778	16301567	14895595	24763026	25221948	21911368	14776914
121.066	122.073	C8H10O	[M-H]-	0.126	18 (0)	872880	0	0	0	0	0	0	0	0	0	0	0	0	0	0	0	0	0	0	0	0	0	0	0	0	0	0	0	0	2253222	3023830	0	0	0	0	0	0	0	0	0	0	0	0	0
311.114	312.121	C15H20O7	[M-H]-	0.872	27 (0)	339701	0	0	0	0	0	0	0	0	0	0	0	0	0	0	0	0	0	0	0	0	0	0	0	0	0	0	0	0	0	0	0	0	0	0	0	0	0	3702334	0	0	0	0	0
394.005	395.013	C10H14N5O6PS2	[M-H]-	1.386	73 (0)	268209	3996704	4779137	3820248	0	5285868	0	0	0	0	0	0	0	0	0	0	4995048	5436507	3979719	0	0	5472812	0	8645549	0	0	0	0	0	0	0	4566827	6490426	5465973	0	0	5882720	0	6539842	6980202	0	0	0	0
601.201	602.208	C25H30N8O10	[M-H]-	-1.132	124 (0)	175775	0	0	0	3257729	0	3530164	4294629	0	4314056	7818349	8131462	6959595	5241675	0	0	3166912	0	4330737	3750121	4079167	5546774	4313446	4036627	4950847	7195501	7119126	7894700	0	7148284	8487206	4280258	0	4175657	4004931	0	3538489	3613306	4630303	0	8640032	8531648	6332381	6463298
270.059	247.07	C9H13NO7	[M+Na]+, [M+K]+, [M+H]+	0.63	58 (0)	391306	0	0	0	5745617	6079844	4745104	0	0	0	0	0	0	0	0	0	0	0	0	5445500	5352400	5472440	0	0	0	0	0	0	0	0	0	0	0	0	3614091	4062258	4253244	0	0	0	0	0	0	0
270.059	247.07	C9H13NO7	[M+Na]+	-0.815	41 (0)	391307	0	0	0	5207311	3792220	0	0	0	0	0	0	0	0	0	0	0	0	0	4307725	5567540	4609149	0	0	0	0	0	0	0	0	0	0	0	0	4181625	4049929	3957456	0	0	0	0	0	0	0
246.062	247.069	C9H13NO7	[M-H]-, [M+Cl]-	0.071	63 (0)	429505	0	0	0	68513984	80755184	95459432	0	0	0	0	0	0	0	0	0	0	0	0	85550008	81331896	78696304	0	0	0	0	0	0	0	0	0	0	0	0	58452784	69091816	60571716	0	0	0	0	0	0	0
388.067	389.074	C12H16N5O8P	[M-H]-	1.06	66 (0)	272330	0	4611749	4597968	4460292	4242734	3852384	0	0	0	0	0	0	0	0	0	3632957	4689098	0	5196448	4031797	4738928	0	3474777	4333523	0	0	0	0	0	0	7486632	4242347	3724688	4592295	4157600	4187929	0	0	0	0	0	0	0
250.032	227.043	C9H9NO6	[M+Na]+	-0.795	37 (0)	422650	0	0	0	16994528	16958138	13249443	0	0	0	0	0	0	0	0	0	0	0	0	15577660	0	13675620	14463189	20525948	15794458	0	0	0	0	0	0	0	0	0	17689862	0	17442396	0	0	15259917	0	0	0	0
212.981	213.988	C4H7O8P	[M-H]-	0.107	38 (0)	496206	0	9651679	8997393	0	0	0	0	0	0	0	0	0	0	0	0	8472262	6415152	4564556	0	0	0	0	0	0	0	0	0	0	0	0	8208614	7195680	0	0	0	0	0	0	0	0	0	0	0
214.012	215.02	C4H10NO7P	[M-H]-, [M+Cl]-	-0.152	81 (0)	493785	3750825	0	0	6687021	6204748	6475440	7608025	11964804	7308563	0	0	0	0	3221647	0	0	0	0	5549864	5883756	0	7465385	0	6337026	6079711	0	0	0	6975893	0	0	0	0	4603203	6536640	6270445	6919332	2977095	6453819	0	5013192	3535495	0
171.042	132.079	C6H12O3	[M+K]+, [M+H]+	0.968	53 (0)	617901	0	0	0	0	0	0	0	0	0	0	0	3161131	2594035	0	0	0	0	0	0	0	2514714	0	3060674	0	0	0	0	0	0	0	0	0	0	0	0	0	0	2359087	2645480	0	2594162	0	0
131.071	132.079	C6H12O3	[M-H]-, [M+Cl]-	-0.104	180 (0)	806248	7014610	14329263	14805127	101537464	101344024	99463384	138036880	76412976	140550688	7222747	7652514	6971282	9650680	9225339	7207768	15407245	14380993	17924014	105245072	100203208	102632800	160223616	164551952	156400832	8393678	8723701	7831519	9295578	9907246	9277965	15898252	18244174	17107068	108648896	101619816	101567720	150250944	152791040	152216912	7048578	9385457	5978941	10271076
375.046	352.057	C12H17O10P	[M+Na]+	1.528	13 (0)	281775	0	0	0	0	0	0	0	0	0	0	0	0	0	0	0	0	0	0	0	0	0	0	2742810	0	0	0	0	22186670	0	0	0	0	0	0	0	0	0	0	0	0	0	0	0
165.064	142.074	C6H10N2O2	[M+Na]+, [M+K]+, [M+H]+	0.675	146 (0)	640213	0	4116231	0	8862962	6546978	7147144	6992601	7768902	7573131	15785240	14647648	16518102	0	0	0	0	0	0	7616868	8304465	7793910	7966226	8781278	8323211	18297058	15955830	16600477	0	0	2211881	0	0	0	6994573	8525705	8637461	10349025	8939172	8292286	11573628	13579408	15318159	2535724
165.064	142.075	C6H10N2O2	[M+Na]+	1.54	27 (0)	640300	0	0	0	4321342	0	0	0	0	0	0	0	0	0	0	0	0	0	0	2847849	0	0	4785695	0	0	0	0	0	0	0	0	0	0	0	4850949	5385137	0	0	0	0	0	0	0	0
388.065	389.072	C11H20NO12P	[M-H]-	0.064	93 (0)	272328	17173422	18854350	21795662	21936158	24250556	25809026	0	22634286	0	0	0	0	0	0	0	18911676	16999264	11253913	0	22805612	21321348	0	0	0	0	0	0	0	0	0	16650411	16333970	10589765	0	25877460	21481984	0	5837734	0	0	3666759	3135662	0
172.007	173.015	C6H7NO3S	[M-H]-, [M+Cl]-, [M+Na]+, [M+H]+	0.039	135 (0)	614450	0	0	0	11321834	12414571	13358708	11270186	0	11592622	34476364	34646044	33494340	4679504	4302510	0	0	2431699	9653021	12034877	12971132	12395590	13851472	10451723	12288929	34466304	38359844	36214168	5498990	4418609	5043824	0	0	8852424	12641473	13059905	13327525	12083836	11918945	14097152	52176572	51307024	44842628	5152236
178.051	179.058	C9H9NO3	[M-H]-	0.227	32 (0)	593563	5237590	0	0	0	0	0	0	0	0	0	0	0	0	0	0	0	0	0	0	0	0	0	0	0	0	0	0	0	0	0	0	0	0	0	0	0	0	0	0	0	0	0	0
143.108	144.115	C8H16O2	[M-H]-, [M+K]+, [M+H]+, [M+Cl]-	0.476	180 (0)	738437	80948688	71897016	63045892	107929992	65686516	71638064	57201088	57014216	71855608	80626944	79352304	73087576	101644048	87052456	90473472	68648344	67177744	72817600	67463176	86329736	92458328	77073664	91365280	81703712	109669336	56217824	64650536	83068944	105269848	43064132	73213256	80914480	80132072	73915520	81050752	100576888	97738808	85608968	79060936	32589232	39430880	35632540	94253000
251.198	228.209	C14H28O2	[M+Na]+, [M+K]+, [M+H]+	1.015	156 (0)	420729	0	0	0	16655096	13689772	13369846	13483659	16983056	14050158	17728618	19842652	18843030	24902212	25050700	30156694	0	0	13005990	12460643	13564229	14499838	14260562	16052280	14562708	18539786	18359690	17751030	24842730	27119016	24141130	0	0	0	14237985	14936541	15004513	15992956	14604274	13914703	14344756	17376724	20864516	26055692
227.202	228.209	C14H28O2	[M-H]-, [M+Cl]-	0.176	180 (0)	465124	376122336	328689024	346188064	429047840	370155776	343440544	347378304	260607360	371512768	290535168	363674944	317897600	320978624	374158048	321974176	343988768	339538880	375723392	343564128	337500864	321322560	354880960	363232000	370636160	287447488	328604480	358381952	377637408	371655008	286934336	288624352	339374176	314640864	385952512	303958048	371271232	389872736	371275264	403452832	300617440	340297376	300823808	340795360
335.293	312.304	C20H40O2	[M+Na]+	1.374	57 (0)	315199	0	0	0	0	2641592	0	0	0	0	0	0	0	3466423	4118771	3493590	0	0	0	0	0	0	0	0	0	0	0	0	3914199	3940371	3827540	0	0	0	0	0	2867918	2961603	0	0	0	0	0	0
311.296	312.303	C20H40O2	[M-H]-, [M+Cl]-	-0.467	180 (0)	339471	9688413	7785779	9241770	10561703	10019344	9529758	8669159	6552123	10570282	8100966	8943555	8763667	9877277	10132372	7271123	9023575	9685717	10202157	8176303	9162101	10106965	9138941	9815078	9364272	7992662	7426314	7757372	10826360	10607693	8454276	8300840	10482882	8975297	9757929	9339864	9932608	9950985	9634945	9379292	7058573	6854023	6941874	8639514
277.217	278.224	C18H30O2	[M-H]-, [M+Cl]-	0.04	132 (0)	381202	0	0	0	0	3123047	2692009	0	2549304	2383262	2645739	2888044	0	3816566	2546491	3425872	2292786	2616031	2531365	2394749	3480000	0	0	0	0	4157178	3853604	2997427	0	2831474	2583362	0	2198061	0	2990527	0	0	3695034	0	2178670	0	6295465	14326099	2530216
293.042	270.053	C15H10O5	[M+Na]+, [M+H]+	-1.613	15 (0)	360619	0	0	0	0	0	0	0	0	0	4103389	0	0	0	0	0	0	0	0	0	0	0	0	0	0	0	0	0	0	0	0	0	0	0	0	0	0	0	0	0	0	0	0	0
356.092	357.099	C14H19N3O6S	[M-H]-	0.061	33 (0)	296775	0	0	0	0	0	0	0	0	0	0	0	0	4011910	0	0	0	0	3874464	0	0	0	0	0	0	0	0	0	3158686	0	0	0	0	0	0	0	0	0	0	0	7127727	0	0	0
163.076	164.084	C10H12O2	[M-H]-, [M+Cl]-	-0.021	60 (0)	648015	0	0	4657039	6760815	4289474	3879491	2746105	3393533	6851477	0	0	0	0	0	0	0	3780235	5365416	5508355	3953998	0	4135284	4595919	3121547	0	0	0	0	0	0	0	0	3445817	4961088	0	3031761	2524344	4729034	4858805	0	0	0	0
197.082	198.089	C10H14O4	[M-H]-, [M+Cl]-, [M+Na]+	0.254	108 (0)	536269	5149678	4889696	5328090	8124343	6012733	5521044	5024591	4346585	6667631	0	0	0	0	0	0	4888571	5729436	5313066	5987195	5673730	6853416	5421261	5015580	5985579	0	0	0	0	0	0	5996337	6039299	4980157	6422023	5173360	4843743	6575832	5987363	6709039	0	0	0	0
245.034	222.045	C12H11ClO2	[M+Na]+	1.615	39 (0)	431270	0	0	0	0	0	0	0	0	0	3246022	2929607	3336071	7846385	6091034	5892933	0	0	0	0	0	0	0	0	0	4301481	3525883	3996607	5665349	0	0	0	0	0	0	0	0	0	0	0	2717656	3984768	2968125	5189247
251.011	252.019	C12H9ClO4	[M-H]-	-1.527	48 (0)	421001	0	0	0	0	0	0	0	0	0	0	0	0	6255853	11058444	14754616	0	0	0	0	0	0	0	0	0	0	0	0	7491590	9616414	12108803	0	0	0	0	0	0	2581209	0	0	0	0	0	8482501
290.026	291.033	C10H14NO5PS	[M-H]-	0.515	45 (0)	364367	0	0	0	5375021	5699222	4081034	0	0	0	0	0	0	0	0	0	0	0	0	5521877	5521075	5425897	0	0	0	0	0	0	0	0	0	0	0	0	3920954	0	4042143	0	0	0	0	0	0	0
169.01	170.017	C4H11O3PS	[M-H]-	1.109	51 (0)	625273	0	3818596	0	0	0	0	0	0	0	2685755	3443817	3131532	2959626	3687649	3385614	0	0	0	0	0	1677478	0	0	0	2892366	3522644	0	3638498	3259216	3657628	3979680	0	0	0	0	0	0	0	0	2761198	3767529	3779909	3751919
132.958	109.969	C3H4Cl2	[M+Na]+	-0.125	80 (0)	794805	0	0	0	0	0	0	0	0	0	2338364	2217041	2753041	4018020	3107928	3094681	0	0	0	0	0	0	0	0	0	2918705	2406182	0	0	2208391	2812700	0	0	2129699	0	0	0	0	0	0	0	2222283	0	2043045
245.126	246.133	C9H18N4O4	[M-H]-, [M+Na]+, [M+Cl]-, [M+K]+	0.008	175 (0)	431149	63028388	61197776	63360112	59854520	59260556	59394772	58300504	0	57805108	127181720	124944848	125490712	200078736	175867232	152396368	62573120	61334580	69287624	63878624	61744184	63460436	0	63369520	63332604	128426632	136819488	135283200	177923008	170784688	183907280	60200096	60097228	70529384	62286940	59035692	59677952	0	0	0	131044952	137211872	107850840	161247168
263.092	228.122	C9H16N4O3	[M+Cl]-, [M+K]+, [M+Na]+, [M-H]-	-0.169	172 (0)	401704	100472520	102123304	106844384	131471392	141663664	147698400	156027520	91009448	150723680	346375040	334101760	335300192	266867136	227824640	224308048	105498408	98822832	118712952	154584368	150644832	142403168	171793920	159512896	159264288	340849280	370895392	364378080	223977808	211717968	275467744	110803248	103036672	117609784	149972880	156982176	146796624	143818672	169342736	163927936	394128288	402314656	342873984	193978880
279.087	244.117	C9H16N4O4	[M+Cl]-, [M-H]-	0.169	60 (0)	378680	0	0	0	5509492	6300006	5675154	6364736	0	5377257	0	0	0	0	0	0	0	0	0	6032142	6883102	0	6698630	0	6533560	0	0	0	0	0	0	0	0	0	6145571	0	0	0	0	5595410	0	0	0	0
235.049	200.08	C8H12N2O4	[M+Cl]-, [M-H]-, [M+K]+, [M+Na]+, [M+H]+	0.172	180 (0)	449631	274627232	252531120	257439200	158408880	166294704	175046800	154542784	93601376	152220192	335124608	312838176	319712096	138745824	115397528	110515624	253969760	236018112	285279552	184862704	179456112	176157184	185187792	183678192	174872864	338210592	365217696	368778432	148282864	144283936	176660336	269315168	247129872	293061280	186997312	204342160	190306960	166870400	182975120	179542832	365409280	388269184	322726240	136344960
197.057	198.064	C8H10N2O4	[M-H]-, [M+Cl]-	-0.056	151 (0)	536346	6177885	0	7977648	9364206	11220385	11971013	12258459	8469673	12124791	25193210	25525508	24913098	47593172	40202260	39451200	8257098	8248515	8004201	11638767	11825420	11607767	12087781	11706879	11502244	27406854	27517402	27458216	40479100	38954608	44339288	8839902	7617435	0	11798419	11790798	9770468	10357989	12444692	0	26627016	28550564	24708222	34535348
198.041	199.048	C8H9NO5	[M-H]-	0.045	150 (0)	533673	0	3931175	3643964	4212695	5343702	4513449	4599250	2656084	5340864	7694674	7269418	7472234	6629224	6790986	8459786	3451012	3771532	3823677	3934546	3833449	4202851	4998543	4930902	4973910	7332130	7973238	8014056	6835925	7622253	8753731	4095497	3802046	3756228	4056870	5637282	4341524	3754667	4617158	4542238	7811251	8277981	7145116	5875170
298.087	299.094	C12H17N3O4S	[M-H]-	1.169	68 (0)	354516	3761081	0	7361168	4739581	3145258	3493110	0	0	3380701	0	0	0	0	0	0	6273040	6264226	8161950	4572282	0	3713183	3886266	0	0	0	0	0	0	0	0	0	5690409	8553528	0	2905756	0	0	0	0	0	0	0	0
187.007	188.014	C7H8O4S	[M-H]-	-0.116	118 (0)	565125	6006806	8677361	7736915	0	4447898	0	0	3048144	0	5995253	4253901	4650618	5117501	5570305	6022121	7910095	9110879	8615040	0	0	0	0	0	4357840	3978600	5295485	3744169	5769805	6068599	6109442	8642981	6618635	9415617	0	0	0	0	0	4168493	5173216	5162075	6073661	4586913
179.05	180.058	C13H8O	[M-H]-	1.692	31 (0)	590281	3553000	3083758	3703539	0	0	0	0	0	0	0	0	0	0	0	0	3972454	3478541	4351132	0	0	0	0	0	0	0	0	0	0	0	0	2679762	3123941	3594327	0	0	0	0	0	0	0	0	0	0
127.04	128.047	C6H8O3	[M-H]-	-0.107	52 (0)	831833	0	0	0	0	0	0	0	0	0	0	0	0	2063869	0	0	0	0	0	0	0	0	0	0	0	2635699	0	0	3082656	2560113	0	0	0	0	0	0	0	0	2313139	0	0	2059582	0	0
192.067	193.074	C10H11NO3	[M-H]-, [M+Cl]-	0.156	180 (0)	550274	36119940	34069768	35987524	41256968	43429940	43889540	42378232	28897220	42207264	61542676	59772020	58884340	17324676	15521273	15174228	36823448	34649448	39058192	44590216	44833772	42100556	47000604	45241324	45582432	62015732	64240096	66607216	25248884	26800762	30324172	35106716	33426718	35669288	40075484	41205216	40172236	40018328	44133468	40395432	65650904	64698692	56113460	25021084
747.503	748.51	C38H72N2O12	[M-H]-	1.967	167 (0)	141372	9862980	9057682	7776422	11995935	10426717	9262503	9939665	6100811	10330724	11303070	11566072	13655015	12000824	0	11091307	7522308	8811180	10718480	9796669	11064687	9967677	11333751	15145330	12231633	11151291	11957640	13566956	0	0	11190561	7359542	9060267	8762965	12079248	11419578	10853388	12985754	12428525	12538818	9404002	0	0	0
370.083	347.094	C16H17N3O4S	[M+Na]+, [M+K]+	1.877	84 (0)	285546	0	3226893	0	12984165	15415151	14147496	16982294	0	17998656	0	0	0	0	0	0	0	0	0	12863233	14900489	13739261	20022870	25276950	16491198	0	0	0	0	0	0	0	3975009	0	16036461	15792205	16109142	22290762	20506750	18492490	0	0	0	0
451.178	452.185	C27H24N4O3	[M-H]-	-0.003	62 (0)	234229	3738879	0	3383698	0	2809619	0	0	0	0	0	3850614	3780765	0	4514850	0	0	0	0	0	3405191	3024138	3548213	0	0	0	0	0	5312788	5245723	0	0	0	0	3089726	3146693	0	0	0	0	4601447	4466111	3178199	0
195.088	194.08	C8H10N4O2	[M+H]+, [M+K]+, [M+Na]+	0.739	177 (0)	541759	92224696	92922504	85895504	95949472	96366728	95153256	87316688	78751696	94822536	149115744	156438544	158424736	238963600	217764304	258759936	95527304	92522040	90297784	94005320	96498824	93818632	101864288	117869168	91732280	164807520	161577216	168922656	204106304	211619648	257415600	102470656	108554160	108470104	96916112	106483544	106626248	115465816	105693064	103607440	128454568	152026288	159700448	223089856
261.085	238.096	C11H14N2O4	[M+Na]+	1.994	104 (0)	404756	10477683	12812898	11991982	9187089	10811180	11616391	12208236	11718187	12669278	0	0	2459380	0	0	0	9757532	10543432	9581055	11134119	11569481	10648194	11396748	10753729	9395450	0	0	0	0	0	3351650	11188376	10826552	10505900	11917554	11837215	11984991	10551341	9725568	9731667	0	0	3006907	0
237.088	238.095	C11H14N2O4	[M-H]-, [M+Cl]-	0.02	176 (0)	445770	57737512	58604228	58115024	55663292	56208036	60270276	57565796	41355916	57560196	12942440	11895736	12881636	11287217	9846385	9198599	64108588	60289460	68721128	60573992	59179740	59404276	62557572	61036828	62071460	12052839	13580077	15610195	10755878	8841767	10598204	62854312	59407836	66677432	63406928	62996068	62592920	59807220	67061336	63843252	14322071	13788767	12823044	9848639
299.009	276.02	C7H15Cl2N2O3P	[M+Na]+, [M+K]+	-0.248	175 (0)	353425	14848616	16195536	15577646	111406824	118186296	95443656	154207248	190843872	155219488	12350834	9770922	12413739	29988676	26585016	32625534	14747022	18253050	11314369	105477376	106957232	101811560	140218160	193871488	127583320	13698334	2971135	2629912	13956813	29911080	3187275	15197203	21807086	15477408	111772392	120034360	122111752	152951024	162311280	146989152	0	0	0	31654110
296.994	274.005	C7H13Cl2N2O3P	[M+Na]+	0.902	58 (0)	355818	0	0	0	4859629	5193213	4138113	0	0	0	0	0	0	0	0	0	0	0	0	4168742	3755959	4830555	0	0	0	0	0	0	0	0	0	0	0	0	2929489	4187788	3571729	0	0	0	0	0	0	0
291.007	292.015	C7H15Cl2N2O4P	[M-H]-, [M+Cl]-	-1.822	97 (0)	363151	12778373	12117656	12471403	19575898	0	18497196	15848582	5936282	13677790	0	0	0	24734878	0	0	13523176	13679123	0	19421670	0	17876506	19810322	24525118	19090942	0	0	0	0	0	0	12938646	14739125	15237956	21843400	19135248	21137278	17619650	19082248	17053916	0	0	0	0
395.037	396.044	C16H16N2O6S2	[M-H]-, [M+Cl]-	-1.971	26 (0)	267509	0	0	5325321	0	0	0	0	0	0	0	0	0	0	0	0	5802778	5542722	0	0	0	0	0	0	0	0	0	0	0	0	0	0	5444567	0	0	0	0	0	0	0	0	0	0	0
119.017	120.024	C4H8O2S	[M-H]-, [M+Cl]-	0.22	154 (0)	887905	0	3519993	3930560	4175773	4345448	3964707	0	0	0	152341088	149969232	0	237857344	220936208	204937968	0	3169466	3149977	4579991	3368674	5038181	6153537	6556360	0	158766320	169033520	167298928	192732992	196902208	213513744	3909971	0	0	5214429	5068691	4848870	8525739	0	0	151306592	160030704	132882688	184204512
339.327	340.334	C22H44O2	[M-H]-	-0.119	108 (0)	311428	0	3737975	3331819	4181936	3359421	3907310	0	0	3008055	3389654	0	2469476	3135203	0	0	3221106	4340366	3066645	0	3866282	4434582	2930092	3057237	3461870	3175630	0	0	0	0	3057188	2682413	3387136	2854685	3710392	3097438	2941307	3235783	0	0	2943607	0	0	0
337.311	338.318	C22H42O2	[M-H]-, [M+Cl]-	-0.63	119 (0)	313289	0	0	0	0	0	0	0	0	0	0	0	0	0	0	0	0	0	0	0	0	0	4350756	3670720	2798151	3447961	2990352	3704359	0	0	2915604	0	0	0	0	0	0	8007124	5608863	2553900	5572092	8330486	5932127	0
367.358	368.365	C24H48O2	[M-H]-	0.227	75 (0)	287664	0	0	0	0	0	0	0	0	0	2759012	0	0	0	0	0	2451049	2661235	2752261	0	0	0	2846161	2836424	2438049	0	0	0	2484386	3234421	2326492	0	0	2621049	2783614	3078669	2888641	2647539	0	0	0	0	0	2719172
432.148	409.159	C16H27NO11	[M+Na]+	1.279	59 (0)	244537	0	0	0	0	5683611	5890043	6356836	0	7038831	0	0	0	0	0	0	3498213	3568672	3970814	6631567	4464499	0	6282569	6224360	5712633	0	0	0	0	0	0	4168834	3656664	3086839	4832906	6930883	0	7601784	0	0	0	0	0	0
260.114	261.121	C11H19NO6	[M-H]-, [M+Cl]-	0.203	148 (0)	406299	26383986	26668944	28689970	29334820	0	0	35522316	0	34887908	27927488	30077648	30244242	24708506	24228960	20647576	26287592	27352080	29552320	0	0	0	35255576	0	32638220	27593044	28264004	28366906	23099530	21345084	23069546	27671684	26462292	30244748	33320650	0	0	30145934	38203384	38511328	32978822	32597010	28865002	21512552
277.214	254.225	C16H30O2	[M+Na]+, [M+H]+	1.433	180 (0)	381210	11405186	10208701	10483915	14969395	10970976	10637653	11118621	14717987	12176755	14765947	15086966	14701556	24406810	26369886	27041650	10346798	9651932	10119418	10065269	11278258	11255427	10513476	12875076	11134302	14573695	13775532	11776631	19943374	24826174	18773896	9356446	9696067	8101930	9886918	11437129	10464668	11117893	10878667	10248905	10990386	10605770	15183046	22151732
253.217	254.225	C16H30O2	[M-H]-, [M+Cl]-	0.02	180 (0)	417333	92462224	89366240	91754504	133155688	85507456	96990624	80752048	66508016	81004576	77561336	81958864	77037992	86781112	85175856	78729888	86719056	89039112	89466864	80249752	100943040	83642680	84764648	85807600	85226824	74022856	83995648	98210480	89031256	94060544	78660424	81487216	85965576	83580456	79730264	74926600	82603192	86806816	81875392	82792088	69795240	75132032	71089912	82944912
207.066	208.074	C11H12O4	[M-H]-	0.365	105 (0)	510408	0	0	3203368	0	0	0	0	0	0	4586995	3262546	2954530	4718166	0	3646579	0	0	3117498	0	0	0	0	3805729	0	3820040	3396678	4837869	3472957	3029470	0	0	0	0	4254165	0	0	2584093	3083427	3016007	3101253	4612325	3202600	2917373
495.992	497	C10H18N3O14P3	[M-H]-	-1.384	60 (0)	213059	3619075	4111092	3996259	2723292	4043355	3562856	0	0	0	0	0	0	0	0	0	3741382	3976212	0	0	2838060	3871888	0	0	0	0	0	0	0	0	0	7096376	4728350	3501390	3692475	4387058	3896638	0	0	0	0	0	0	0
160.897	161.904	C2HCl3O2	[M-H]-	0	179 (0)	656793	102833280	94333384	92123144	118498488	96893904	88439448	84211512	56752140	90713488	109868008	127025624	122646736	185279648	164206912	154119808	106678640	113386384	106902296	92407472	90437240	94240960	99497552	120515600	103182000	117932128	114377024	132856168	191598224	173601232	150727968	97173184	124594984	111136424	101414528	92531200	104741272	130218088	104809912	114051520	90785704	109338944	80952800	179796192
336.008	337.015	C8H7HgO2	[M-H]-	0.037	22 (0)	314504	0	0	0	0	0	0	0	0	0	14494727	14738675	14339110	0	0	0	0	0	0	0	0	0	0	0	0	14978876	15326379	15535603	3340757	3956280	3871758	0	0	0	0	0	0	0	0	0	11727532	13229512	11443898	3667554
391.129	392.137	C22H20N2O5	[M-H]-	-1.133	44 (0)	270197	16211602	0	14834234	0	0	0	0	0	0	0	3661441	0	0	0	0	0	0	18314238	0	0	0	0	0	0	0	2841860	0	0	0	0	0	16534214	18548682	0	0	0	0	0	0	0	0	0	0
224.056	225.064	C10H11NO5	[M-H]-	-0.059	178 (0)	471700	5278134	8921666	9155782	9104803	8682035	10116875	9739803	6954425	9204364	15253158	14887252	14141660	11973698	11121348	12489661	9378664	9509258	10249173	9977973	9698751	10338212	9165921	8275769	8791759	16600956	15636841	16449323	13752090	12721101	13541479	8920865	8761986	10814605	9139706	9801241	9732211	8330593	10246896	8977117	17928312	17529098	16679601	10445593
187.133	186.126	C10H18O3	[M+H]+, [M+K]+	0.76	79 (0)	564745	0	0	0	2922139	0	0	0	0	2571428	2828064	2681518	0	5226925	4576753	6070753	0	0	0	0	0	0	0	0	0	2697033	3250976	3061834	5517502	4598067	0	0	0	0	0	0	0	0	0	0	0	0	3026136	4487066
209.115	186.126	C10H18O3	[M+Na]+	-0.084	35 (0)	505404	0	0	0	0	3325683	0	0	0	0	0	0	0	0	0	0	0	0	3893921	6683908	0	0	0	0	2613049	0	0	0	0	3320199	0	0	0	0	0	0	6182996	0	0	0	0	0	0	0
185.118	186.126	C10H18O3	[M-H]-, [M+Cl]-	0.096	180 (0)	570856	13275302	10606217	12053822	16607601	12617291	11366475	10657286	7914536	17411942	10674207	13789896	10070932	11957648	12669980	11262510	9284729	10174644	13698577	11934942	11469696	10313896	10167291	12115208	11296577	11539832	11796868	10694753	16342223	16102035	7149198	10568304	12623039	10345699	13668333	8750829	11655500	10840071	11945700	11076063	7570021	11036886	8694338	12298338
215.033	216.04	C5H13O7P	[M-H]-, [M+Cl]-	0.107	180 (0)	491504	102529048576	99339583488	102353453056	4466971648	4477350400	4667341824	3876194048	2333769472	3835352576	229234752	216968256	215907536	385669376	262830224	209726464	99769335808	96846094336	113914355712	4837802496	4784451072	4645140480	4673116672	4822193664	4385183744	246143840	249022512	253907328	350958592	271269664	247365280	98225438720	97548288000	109773438976	5294782464	5411997184	5269189120	4442386944	4670724096	4366996480	249001968	254461728	210967040	341419488
199.01	200.017	C5H12O4S2	[M-H]-	-0.045	18 (0)	531056	0	0	0	0	0	0	0	0	0	0	0	0	0	0	0	0	0	0	0	0	0	0	0	0	0	0	0	0	0	0	0	0	0	0	0	0	0	0	0	0	0	0	0
168.981	169.988	C3H6O6S	[M-H]-	-0.145	179 (0)	625390	56930116	57163428	60494640	73335120	72848688	78623984	72190576	81396448	77113456	94603968	92009464	90530840	8631625	4964772	9248164	59206572	57238400	56695152	73760392	76555328	72386952	77326648	77134328	78258352	88332704	97532896	100441144	6678965	6080453	5532350	74793600	61974604	58717540	74572256	81284384	79361400	79635912	79630136	81310464	150704112	134795568	129375928	82697464
383.014	348.045	C9H17O12P	[M+Cl]-, [M-H]-	-1.097	50 (0)	275906	0	0	0	3831915	4797194	4225978	4202674	0	0	0	0	0	0	0	0	0	0	0	5052219	0	0	5963730	7299341	5922305	0	0	0	0	0	0	4286577	0	0	5330349	4435341	0	6435623	5253197	4386114	0	0	0	0
267.072	268.079	C9H16O9	[M-H]-, [M+Cl]-	0.027	173 (0)	395719	49548232	48184544	53112848	48765900	54399592	60449968	25243072	18545366	24780422	6532813	7153452	5943116	10559621	10014660	10584245	48610592	48975948	57984500	60977152	60776784	55632264	28308398	25282676	26290552	7781589	7058112	7196186	10009129	9193650	11641306	49876152	48587464	57569412	43414188	46315692	41969352	19676224	24344422	23494722	5893825	6063598	7407873	9694342
564.086	565.093	C17H30Cl2N5O8PS	[M-H]-	-0.268	55 (0)	187340	0	0	0	0	0	3081867	4081699	0	3798517	0	0	0	0	0	0	0	0	3111720	5930419	3646504	3964796	4009009	4475708	4464851	0	0	0	0	0	0	0	0	0	4077652	4005750	3712154	3653870	4025095	3694028	0	0	0	0
260.994	262.001	C5H12O8P2	[M-H]-	1.478	19 (0)	404898	0	0	0	11713986	10751660	11879159	0	4815800	8567662	0	0	0	0	0	0	0	0	0	12664637	11824019	11065210	0	0	0	0	0	0	0	0	0	0	0	0	0	11541188	11901934	0	0	0	0	0	0	0
170.082	171.09	C8H13NO3	[M-H]-, [M+Cl]-, [M+Na]+, [M+H]+	0.226	173 (0)	621323	3072083	0	2748445	4111576	3458521	2954397	3093956	0	3400302	5737175	6147242	6763540	24055340	22381836	19863878	2873489	2830013	2964030	2999300	3959274	3306522	4507230	3872787	3826339	5164443	7155789	7336333	17122506	17190508	20437004	3421998	3617932	3331694	3220775	4022338	4831044	3423040	3738038	2923432	5236577	5732258	4830175	15381165
320.183	297.194	C16H27NO4	[M+Na]+	0.067	88 (0)	330078	22592934	24774480	25331820	0	0	0	0	2763750	0	0	5459819	7398103	0	0	0	23726144	23879378	25769080	15912537	0	14719716	13135968	0	0	5599770	6237682	0	0	5489918	0	22895616	25028678	25287820	0	17495504	14899900	0	0	0	0	0	6004496	0
345.135	346.142	C19H22O6	[M-H]-, [M+H]+, [M+Na]+	0.921	29 (0)	306190	0	0	0	0	0	0	0	0	2799880	0	0	0	0	0	0	0	0	0	0	0	0	0	0	0	0	0	0	0	0	0	0	0	0	0	0	0	0	0	0	0	0	0	0
369.131	346.142	C19H22O6	[M+Na]+	1.987	19 (0)	286282	0	0	0	0	0	0	0	0	0	0	0	0	0	0	0	0	0	0	0	0	0	0	0	0	0	0	0	3852942	2918230	0	0	0	0	0	0	0	0	0	0	0	0	0	0
371.244	372.251	C20H36O6	[M-H]-, [M+Cl]-	0.229	179 (0)	284653	4302069	4561991	5460485	3969232	4853264	3612089	4213026	2643581	5545300	4091025	5490271	4556989	4371826	6083873	3733110	4258752	4008556	5729251	4866636	4231669	3709192	4066883	3924847	5366202	5006852	3933645	4780495	5699149	5731876	4682161	3410323	4343686	4150635	5083234	4380719	5691547	5209247	6278361	5524645	3529835	5260226	4846036	6276100
421.2	386.231	C20H34O7	[M+Cl]-, [M-H]-	0.533	74 (0)	250892	0	0	0	0	0	0	0	0	0	0	0	0	3938330	0	0	0	0	0	0	0	0	0	0	0	0	0	0	5200806	6383941	0	0	0	0	0	0	0	5466805	0	0	0	0	0	5990139
409.22	386.231	C20H34O7	[M+Na]+	1.315	156 (0)	258254	0	10015774	8648214	7743307	7244436	6782523	6043973	7259208	7224550	4890153	4656673	4793668	5418886	5340940	4753800	9447716	0	9371053	0	7286711	7423592	7518476	8039565	0	5138801	4512133	6365915	6838051	0	4852201	10002460	8945985	0	7371605	8433243	0	7332100	7166952	6933329	5452751	5525707	5079138	7141063
539.283	516.294	C26H44O10	[M+Na]+	-0.078	55 (0)	195959	0	0	0	0	19242688	19527746	0	0	0	44138988	44766048	0	0	0	22018260	0	0	0	0	18005418	0	22551630	22165036	0	0	0	0	0	26966830	0	0	5906075	0	17125654	0	0	0	20933174	0	28717230	0	0	16540279
295.192	296.199	C17H28O4	[M-H]-, [M+Cl]-	0.341	57 (0)	358011	0	0	0	0	0	0	0	0	0	0	0	0	6092234	0	4708843	0	0	0	0	0	0	0	0	0	0	6566671	7715511	0	0	4218279	0	0	0	0	0	0	0	0	0	5348622	5228069	5428591	0
309.038	286.048	C15H10O6	[M+Na]+	0.361	10 (0)	341967	0	0	0	0	0	0	0	0	0	0	0	0	0	0	0	0	0	0	0	0	0	0	0	0	0	0	0	0	0	0	0	0	0	0	0	0	0	0	0	0	0	0	0
319.061	320.068	C19H12O5	[M-H]-	-1.773	170 (0)	331233	11018603	0	0	17459858	16790184	22261968	19455276	17669920	20130362	17225512	16467368	15395828	9908783	9901921	9641874	0	0	11624539	19965026	19383902	18756440	17821824	15074671	18744042	15903639	17077384	16655123	9043403	10790114	12769601	0	0	13252303	20729992	22626062	20292652	13919552	19639474	19098256	22011534	21653090	19440046	14740438
367.082	368.089	C20H16O7	[M-H]-, [M+Cl]-	-1.272	130 (0)	287899	8102377	9898435	9356935	9861388	9712437	11017714	9751098	9474380	10672231	12197223	11341637	12757496	0	0	0	8754314	9154078	10750275	10656495	10223021	10145057	9486768	9498647	10941987	0	12196210	11986441	0	0	0	9339305	7279981	8197652	8395963	9333759	9278740	7986383	7646318	10250276	11994353	11911149	11752764	0
337.071	338.078	C19H14O6	[M-H]-, [M+Na]+, [M+K]+, [M+Cl]-	-1.961	124 (0)	313527	7865857	7497899	8039050	0	0	0	13241477	0	0	13976327	13815681	13504372	0	6712517	5499237	7971613	6409144	9043383	0	14787933	15152144	0	14448524	14167123	14565969	14738068	15643396	0	7681603	0	9416562	8044987	8648052	14668241	18898286	16442913	13104531	13103853	16579306	15118217	16193578	13121091	0
211.025	212.032	C9H8O6	[M-H]-	0.213	45 (0)	500775	2469281	0	2487972	2665078	0	0	0	0	0	0	3183440	0	0	0	2677504	0	3172642	2495634	2684703	0	0	0	0	0	0	0	0	0	0	0	0	0	2851600	0	2568848	2676340	2519352	2646184	2507400	0	2517389	2340067	0
223.049	200.06	C8H9FN2O3	[M+Na]+	1.268	64 (0)	473840	5341045	0	0	0	2670173	4915376	16344607	0	0	23363898	23240436	24133082	0	0	31282960	0	6069689	0	15712280	0	0	0	0	19415854	23896312	21887682	21115062	26419262	0	0	0	5352904	6190918	0	0	12280704	0	0	0	21396818	20130876	19694164	0
243.197	244.204	C14H28O3	[M-H]-, [M+Cl]-	0.402	180 (0)	434528	6005306	4432927	5824932	5524751	5028716	3401009	4315101	4342641	5447213	3607860	4761447	3893034	4373508	5609386	4272483	4949695	5343802	6230044	3843426	4157253	5519211	5134137	4471608	5091240	4338780	4957602	4278102	5226121	5928891	3310523	5537524	6525290	5833867	6306706	4604618	5061077	5422177	5487426	4231504	4693916	4830105	4424487	4215691
301.166	302.173	C15H26O6	[M-H]-, [M+Cl]-	0.381	158 (0)	350922	8471126	14507149	14703595	13097085	13893351	13275471	12043403	11031137	15555958	15494556	14470778	14237906	13661173	13176473	14454903	12721487	13033074	15216485	14614624	12825726	14363153	14509828	13966354	13132658	14650391	17579840	15680901	15302034	13408068	13006222	12464090	0	13426629	13646682	13313896	15284966	12275932	14773395	14291035	14070633	15433827	15662733	12581589
199.073	176.084	C11H12O2	[M+Na]+	0.128	45 (0)	530919	0	2717447	0	0	0	2529410	3059673	0	3491445	0	3251641	0	0	0	3215875	0	0	0	0	2579760	2603869	0	0	0	3792055	0	0	3486237	3485809	2905498	0	0	0	0	0	0	0	0	0	0	2610852	0	0
138.971	139.978	C2H4O5S	[M-H]-	0.097	153 (0)	760420	4078026	3595169	4222587	4868308	5922590	4702941	4051119	6366285	5322618	5824976	5368333	5592961	5668889	6090443	7632097	4698490	3234082	3662508	4963591	5830446	5644316	4811673	4498705	4357243	5266106	5314090	6175768	3644451	4960850	6415039	5773602	3734466	3935744	5021055	5605141	5218496	4915459	5540233	4718953	9440092	7503923	6980492	4363362
336.087	337.094	C11H19N3O7S	[M-H]-	0.252	136 (0)	314456	7744728	0	7496544	0	7858552	9378327	6877540	5782086	7262908	5719464	5937616	6333602	3490345	0	0	8083330	6933647	7083867	7666009	7421720	7846534	8096015	7796274	9318519	7524176	7005163	7653480	2875078	2965456	3595915	0	7357923	7282131	8105384	7993846	8147075	0	8008751	7837605	8433449	8530754	7533608	3521824
267.082	268.089	C20H12O	[M-H]-	1.484	80 (0)	395698	3088711	0	2890293	0	0	0	0	0	2975280	2500114	0	0	0	0	2396875	0	0	2937102	0	0	0	0	0	0	0	0	2887629	2634476	3054447	0	0	0	3136999	0	0	0	0	0	2568179	0	0	2564906	0
190.036	191.043	C6H9NO6	[M-H]-	0.028	173 (0)	556109	9295028	9849889	10383895	12987299	12024008	12943127	12916117	11676310	14195306	0	0	0	9438385	9018970	8890126	11498417	10288106	10531453	11838269	13338905	12308667	13818766	12021972	13768571	0	0	0	7212896	7953721	8879966	11661284	10876968	9330517	11442726	13057598	13543975	13804884	13012368	15414502	20249864	20034256	0	8718321
143.05	144.058	C10H8O	[M-H]-	0.214	49 (0)	738775	0	0	0	0	0	0	0	0	0	0	0	0	0	0	0	0	0	0	0	0	0	0	0	0	0	0	0	0	0	0	0	0	0	0	0	0	0	0	0	0	0	0	0
188.035	189.043	C10H7NO3	[M-H]-	-0.075	88 (0)	562049	0	3135076	0	3654951	0	2984254	3215204	0	2984208	0	0	0	0	0	0	0	0	0	0	0	3602652	2821580	0	0	0	0	0	0	0	0	0	2967546	0	0	3315894	3266479	3449496	3028211	2745553	0	0	0	0
295.228	296.235	C18H32O3	[M-H]-, [M+Cl]-	0.006	145 (0)	357982	3530399	0	5812977	5954016	3326255	6751578	4550308	0	3089431	0	0	3983634	0	0	0	5543663	3469968	5355387	0	4510174	5303893	6764265	4746055	9395978	4243709	5403288	8333610	4429327	4160146	6147401	5797093	6728352	5477335	8023564	6068892	8173020	13797889	8578089	7417789	9516969	0	9630848	7802333
418.024	419.031	C12H19Cl2N3O7S	[M-H]-	-1.972	46 (0)	252799	0	0	0	3852372	0	0	0	0	0	0	0	0	0	0	0	0	0	0	0	0	4084964	4613111	6650425	4677856	0	0	0	0	0	0	0	0	0	0	0	3755734	6254023	5222502	3819220	0	0	0	0
406.045	383.055	C12H18ClN3O7S	[M+Na]+, [M+K]+	0.201	24 (0)	260258	0	0	0	0	0	0	3003979	0	0	0	0	0	0	0	0	0	0	0	0	0	0	0	0	0	0	0	0	0	0	0	0	0	0	0	0	0	0	0	0	0	0	0	0
348.087	349.094	C12H19N3O7S	[M-H]-	0.376	127 (0)	303610	0	0	0	5256631	4922986	6826029	5954424	5457173	6244482	6804703	4891380	5440958	2561103	0	3207461	0	0	0	7044055	5760209	5912385	6918246	4978165	5639679	5722046	6814638	5434772	3917068	4216808	3922627	0	0	0	6068710	6284549	6058978	6678800	6290824	6475737	6460182	6335180	5835765	3073918
332.092	333.1	C12H19N3O6S	[M-H]-, [M+Cl]-	0.401	92 (0)	318229	11170942	11488707	12468793	9715441	0	9732974	0	0	9003206	0	0	0	6028128	4566481	4292867	11191577	11338205	12688746	9597170	10563153	0	9102474	8030731	9746121	0	9400951	0	0	5982017	6191900	11683902	11894399	12958355	10274066	10448706	10434976	8809725	9115561	10920650	0	0	0	0
252.076	217.106	C8H15N3O4	[M+Cl]-, [M+H]+, [M-H]-, [M+Na]+, [M+K]+	0.214	177 (0)	419260	166768368	161776016	175538448	132200640	149265936	169104368	104607472	64958612	105754744	16725094	16275180	15908868	11720317	10067624	0	164277504	154597216	190653568	164393824	156848784	151524864	120762232	103225888	108794456	16264807	18526026	18246818	11832506	11479975	15420584	173402320	145246912	186858192	157213776	176054864	155906192	88307112	108673472	107740944	20492474	19242158	18480352	10841120
403.249	404.256	C24H36O5	[M-H]-	0.112	81 (0)	262077	5070701	3064803	3176634	5714835	4776839	3472832	5380886	0	4181540	3979227	6175902	6124819	4197357	5889316	3603879	4595046	4694432	6210995	3793330	2815567	3195134	7103850	4992451	5723801	4569207	0	0	5290039	5849779	0	3594439	4233038	3453023	4972280	2926951	3158767	7189937	3786054	3709989	0	0	0	4694508
161.028	162.035	C6H10O3S	[M-H]-	-0.181	52 (0)	656351	0	0	0	0	0	0	0	0	0	0	4435672	0	3925873	4045421	3458466	0	0	0	0	0	0	0	0	0	0	0	0	4293827	2781399	4052241	0	0	0	0	0	0	0	0	0	0	0	0	3204953
218.15	217.143	C9H19N3O3	[M+H]+, [M-H]-, [M+Na]+, [M+Cl]-	0.339	176 (0)	484417	150082496	146042832	148320544	3454081	40752260	43291160	0	0	23634916	9412307	8717836	7563727	11053186	9852355	9419169	145760752	137847936	137389216	46123748	48092168	0	23740666	27383844	23994638	8175522	8130608	8756757	9444783	9730004	9207220	145265200	150816416	146977568	44057180	52980072	46799756	22231426	25319292	24756958	8691040	7486012	8832402	10406984
240.132	217.143	C9H19N3O3	[M+Na]+	0.486	26 (0)	440125	0	0	0	0	0	0	0	0	0	0	0	0	4432819	4252830	4977611	0	0	0	5106107	0	0	0	0	0	2640475	0	0	4179662	4801732	0	0	0	0	7092537	0	2586950	0	0	0	0	0	0	3448219
287.071	288.078	C11H16N2O5S	[M-H]-, [M+Cl]-	0.108	131 (0)	368147	9177796	0	0	12936072	14625048	15006832	13855649	8116293	12196486	27744124	27043200	29055552	0	0	18358632	0	0	0	14814670	13827133	14209439	13080472	14759859	14814375	28974002	28152286	29640622	22319062	23374970	22773298	0	11020887	0	15520259	14819239	14059035	14869164	15344975	15864482	27737200	32184654	23211840	21249400
271.264	270.256	C17H34O2	[M+H]+, [M+K]+, [M+Na]+	1.526	180 (0)	389569	9139808	8041162	6665140	12497286	10179383	7097758	10086598	6164357	7886484	12675627	18262794	14548514	37610572	40849780	38117436	8101366	8213421	7503880	7288015	6360969	6041069	6892296	9399550	6093274	12535500	10478848	11063325	25135364	25145134	17006076	5968027	7136009	5182816	7712058	5712551	7693407	9411041	7495241	9002118	4891335	6439817	6774950	21153710
269.249	270.256	C17H34O2	[M-H]-, [M+Cl]-	0.159	180 (0)	392485	118902096	108094264	121191856	149150560	120337072	114849552	119858336	81975520	117637856	94265944	118170200	104913832	113048704	116307568	101585656	106656264	117196640	130849992	122784680	124299792	117603008	121232400	131441328	121188728	89998656	94930072	112068248	142001136	141002736	93013768	109205064	122405560	113995096	129738568	111423720	130669096	130056024	132236440	131517968	82442160	90146504	75697048	135081152
241.217	242.225	C15H30O2	[M-H]-, [M+H]+, [M+Na]+, [M+Cl]-	0.039	180 (0)	438098	223381184	196686816	219925120	232079984	177807632	172232960	177424304	125983792	178266288	137882288	177340832	149816624	165679792	179267056	154798368	196618288	218549600	224308816	177573184	185148560	165739440	183667632	194031840	177098096	136113904	138178144	154594016	204008112	211985152	129209768	186379776	219040464	203745104	188950192	160537152	192508192	190731200	185573344	195404016	111730344	131545488	112446264	198343200
265.215	242.225	C15H30O2	[M+Na]+	0.421	53 (0)	398455	0	7504193	0	11211056	0	0	7063119	0	0	0	0	13283366	0	0	0	6140105	7672417	7232106	6707873	8372676	8665431	7972317	0	0	0	0	13426984	0	0	0	0	0	5583110	6825401	0	8980415	10347517	0	7476734	0	0	0	0
202.083	203.09	C7H13N3O4	[M-H]-, [M+Cl]-	0.04	172 (0)	522991	66595072	91590232	94050120	283236896	286291648	306951872	319676416	202697616	324095872	16137407	17203150	16296225	8006348	7218420	7942782	95306856	94206616	106812304	291201632	290245824	288269760	360140864	337090752	339113920	17218372	19929010	18133728	9031252	7976997	10270322	101152344	97782432	106194288	302982592	307224736	304260992	308219936	348984640	339626496	19160826	18060702	14988684	7600121
203.139	202.131	C9H18N2O3	[M+H]+, [M+Na]+, [M+K]+	1.148	179 (0)	520213	273539552	252030160	254270848	175935664	184952496	183174416	133513680	109744560	137002416	22577692	22867488	20775972	31402718	26616652	33031428	270081024	258161760	266393888	182342272	184263792	186152144	145760048	158661680	130720768	23824646	23567346	23172982	25939130	26586632	29508542	257094752	287583168	286516416	188478400	210858000	210752944	142860096	139405616	142948544	19309146	19647650	23488146	27048882
201.124	202.132	C9H18N2O3	[M-H]-, [M+Cl]-	0.145	180 (0)	525484	113551288	106031464	108654384	119178296	124665392	129626296	97820440	63830476	101530784	14202690	14196939	13498783	12314002	9936731	9505178	115560728	114337112	126068608	134608640	130250904	126111712	114559944	105870768	108800992	14358136	15191278	14125280	10405290	10888596	11501927	116487040	116082584	132273888	146430640	144595600	143276320	103079328	116564984	113871232	16147625	17095334	13035361	10570993
189.052	190.059	C6H10N2O5	[M-H]-, [M+Cl]-	-0.218	121 (0)	559040	301213760	320017728	328574624	35863360	35264248	37722252	30379544	24795924	29461198	0	0	0	11401509	8395315	8996866	325425056	311441216	322826176	38264192	36453008	36291408	32409238	0	30521550	14814761	17530294	17446460	0	9779901	0	392159392	321129600	316862944	34795956	37458796	35387976	0	30138700	29814314	0	0	0	10679255
205.065	206.073	C7H14N2O3S	[M-H]-	0.006	49 (0)	515393	0	0	0	0	0	0	0	0	2714429	5256306	6825130	6175619	0	0	0	0	0	0	0	0	2822268	2674297	0	0	6652129	6230627	6458406	0	0	3178776	0	0	0	0	0	0	0	0	0	7074648	5655959	4253654	0
227.064	204.075	C7H12N2O5	[M+Na]+, [M+K]+	1.495	147 (0)	465405	83966992	90124352	88312968	114925528	117711000	117599664	126608064	138739152	127798800	6233520	0	0	0	0	0	90231984	84921560	79455296	112113352	113755688	112814728	132198584	145851696	116973368	0	0	0	7746955	8074520	8978540	95751536	88881960	86168576	104706792	116823984	113371552	125155664	129504896	121196680	10518489	11462166	11694914	8696342
203.067	204.075	C7H12N2O5	[M-H]-, [M+Cl]-	0.058	160 (0)	520456	871880576	931283776	961344384	1845134976	1883332480	1981222656	2031453056	1691735936	2053501824	76902536	75323088	74759920	0	0	0	969572352	943560256	1032559680	1968037248	1916880896	1911201536	2250461184	2009198720	2146708224	76813968	82531312	86739544	0	0	0	1072585088	946287040	1026264192	1924946944	2042523392	1951457536	1897461632	2123797760	2114673536	205620272	195793056	165418848	0
319.192	320.199	C19H28O4	[M-H]-	0.331	118 (0)	331074	0	3326904	2858365	2875148	0	0	0	0	0	7326208	6972736	6281397	6362279	5396737	7083196	4155173	0	2896609	2899210	0	3476335	3402388	3436137	0	6974464	6928725	6531476	5840826	5896584	5250773	0	3249527	0	0	0	2708579	0	0	0	6950362	7463490	5363511	5881853
359.162	320.198	C19H28O4	[M+K]+, [M+H]+	0.622	14 (0)	294242	0	0	0	0	0	0	0	0	0	0	3217506	3278576	0	0	0	0	0	0	0	0	0	0	0	0	3836144	3707825	3951253	0	0	6061424	0	0	0	0	0	0	0	0	0	2944685	3130008	3014596	0
626.243	627.25	C24H41N3O16	[M-H]-	1.667	167 (0)	168752	7316576	7712005	7489110	7812345	8381852	9912883	8915874	5977043	8764617	8557683	7950823	6925450	5171920	0	5051553	7923648	6865172	8636511	8784920	8214786	8890969	8433564	7305404	8374370	6884790	7514158	8679579	5274307	0	6795253	8016093	6884211	8555803	8998402	9721757	9098677	7064736	7801068	8449898	9734251	8649032	0	0
394.1	395.107	C14H21NO12	[M-H]-, [M+Cl]-	1.429	157 (0)	268145	10867289	9001885	10452975	10438004	10966059	11156822	9359524	9637966	8691304	4769737	5633635	5795411	13885468	12241586	10238039	9084166	8642824	6530706	11623075	11613696	11738939	9281001	9596309	11115668	6399623	0	6366759	14506532	14807273	14593672	8098657	9322098	8453713	11176634	11756290	11411338	9335655	9710706	7761904	3763278	0	0	15542569
375.069	376.076	C11H21O12P	[M-H]-	-1.938	84 (0)	281764	0	0	0	3552215	3472574	3829362	0	0	0	6331817	6709767	5343270	0	0	0	0	0	3658749	3752098	0	0	0	0	0	6268002	6966348	5654432	0	0	4036801	0	0	0	4356591	3745727	3450991	0	0	0	6714878	7043940	4031560	4869965
425.081	426.088	C13H22N4O8S2	[M-H]-, [M+Cl]-	-0.136	85 (0)	248613	170359216	155072992	160489552	71853272	75457920	83384312	0	0	0	0	0	0	0	0	0	155366864	151272480	175272192	74266704	83009448	83460568	0	0	0	0	0	0	0	0	0	152327104	128939848	146610752	64399512	65836172	67221880	6704152	6803308	0	0	0	0	5493814
465.333	442.343	C29H46O3	[M+Na]+, [M+H]+	-1.556	46 (0)	227111	0	0	0	0	0	0	0	0	0	0	0	0	0	0	4457146	0	0	0	0	0	0	0	0	0	0	0	0	4279022	5227125	4189065	0	0	0	0	0	0	3120706	0	0	0	0	0	6108830
509.103	510.111	C17H28N4O8P2S	[M-H]-, [M+Cl]-	0.106	37 (0)	207572	51954220	48071292	48445096	0	0	0	0	0	0	0	0	0	0	0	0	50275048	44399396	44473328	0	0	0	0	0	0	0	0	0	0	0	0	42715752	44338556	40717368	0	0	0	0	0	0	0	0	0	0
233.057	210.068	C14H10O2	[M+Na]+	-1.644	17 (0)	453489	5009244	4164690	4211831	0	0	0	0	0	0	0	0	0	0	0	0	3461424	4044505	3460276	0	0	0	0	0	0	0	0	0	0	0	0	3947213	3345471	4453862	0	0	0	0	0	0	0	0	0	0
233.115	210.126	C12H18O3	[M+Na]+, [M-H]-, [M+H]+	1.9	78 (0)	453326	0	0	0	5777551	5703662	0	5006566	5785676	0	0	0	0	5688030	4872838	6320590	0	0	0	0	5809605	4179720	0	0	0	0	4061630	3960299	8299513	7062819	0	0	0	0	0	3136060	0	0	0	0	0	3588688	4988726	0
171.103	172.11	C9H16O3	[M-H]-, [M+Na]+, [M+H]+, [M+Cl]-	0.182	180 (0)	617618	49010952	40209736	44251536	69347064	50974856	42134452	40337408	29905270	52187600	34924684	44654712	42470100	39296896	43644004	35449552	36438048	37981580	54806104	44364424	42503116	39055820	40671152	47590268	42330164	34733248	29572806	29290204	49767708	50220116	20743404	30767908	38146520	31517950	50041048	30736508	38907108	42114684	45761100	46400360	23050676	26790254	26247702	42325024
195.052	196.06	C7H8N4O3	[M-H]-, [M+Cl]-	0.195	80 (0)	541835	0	0	0	0	0	0	0	0	0	23200086	22318894	23414648	17169104	15197194	15750732	0	0	0	0	0	0	0	20142452	0	23951078	25299878	25636602	14913985	15110964	19429462	0	0	0	0	0	0	0	0	18496018	24264458	25952130	22281542	14096255
209.068	210.075	C8H10N4O3	[M-H]-, [M+Cl]-	0.236	14 (0)	505517	0	0	0	0	0	0	0	0	0	0	0	0	0	0	0	0	0	0	0	0	0	0	0	0	0	0	0	0	0	0	0	0	0	0	0	0	0	0	0	0	0	0	0
199.084	200.091	C7H12N4O3	[M-H]-, [M+Cl]-	0.534	23 (0)	530876	0	0	0	0	0	0	0	0	0	0	0	0	5943472	4432461	4515753	0	0	0	0	0	0	0	0	0	0	0	0	5630602	5517965	5458184	0	0	0	0	0	0	0	0	0	0	0	0	5006480
168.077	167.07	C7H9N3O2	[M+H]+, [M-H]-, [M+Na]+, [M+K]+	-0.232	180 (0)	628837	16155244	14730132	15314297	18748402	16598382	18177568	17978042	18279004	18270144	34430960	35709452	35638432	38016504	35032228	38700304	15516243	17797384	15214276	19368142	18091888	18419404	19640468	22694886	18256504	35994644	36202592	37193736	31829192	34828324	38881956	17897430	17467132	15985163	17274940	19861634	18375694	20905196	20656204	19087424	32054474	34005496	33213530	25725596
176.08	153.09	C7H11N3O	[M+Na]+, [M-H]-, [M+K]+, [M+H]+	0.825	30 (0)	600253	0	0	0	0	0	0	0	0	0	0	0	0	0	0	0	0	0	0	0	0	0	0	0	0	0	0	0	0	0	0	0	0	0	0	0	0	0	0	0	4200922	0	0	0
183.006	160.017	C6H5FO4	[M+Na]+, [M+H]+, [M+K]+	-0.193	179 (0)	577475	6194293248	4953152512	4638961664	4516562432	3913268480	3941542912	3437982208	3098219520	3444417536	334308448	335031264	327028544	857181312	694803008	739681728	4715741184	5053078528	4156033024	4259262976	4194935296	4095745280	3893267968	4922885120	3525165568	355818528	330989792	337874400	690235968	711347328	597427328	4694478848	5792081920	4911433728	3941754112	4059669504	4426728960	4412035072	3726651904	3450651136	255674096	296768928	316411616	79451392
249.183	226.193	C14H26O2	[M+Na]+, [M-H]-, [M+Cl]-, [M+K]+, [M+H]+	1.472	162 (0)	424132	0	0	0	24405718	18686780	15789417	21450722	25248844	18945114	17347914	21646308	18382128	28240798	23457206	33236492	0	0	13398268	19472676	21744324	24052550	12772957	15219365	11931397	24769754	127078936	84561280	18923168	22808922	73390288	0	0	0	11651502	14088628	12375001	0	9671688	0	30010908	41906112	85611440	20009176
491.351	456.381	C27H52O5	[M+Cl]-, [M-H]-	-0.046	61 (0)	215072	0	0	0	0	0	0	0	0	2601446	0	0	0	0	0	0	3150782	0	2860657	2923982	0	0	2866850	0	0	0	0	0	0	3530725	0	0	0	0	0	0	2939022	4254456	0	2897668	0	0	0	0
446.228	423.239	C19H38NO7P	[M+Na]+, [M+K]+	1.249	53 (0)	236828	126414704	125378512	0	117316512	0	0	113028800	0	0	0	0	0	0	0	0	0	128026304	127501136	119258520	0	121511728	0	0	116265976	0	0	0	0	0	0	0	0	128515960	0	127543064	125186480	0	0	0	0	0	35680816	0
474.26	451.27	C21H42NO7P	[M+Na]+, [M+K]+	1.669	54 (0)	222825	16656427	19742452	0	25354800	0	0	23792324	0	0	0	0	0	0	0	0	0	0	20000986	25108188	0	24806908	26520470	0	26139396	0	0	0	0	3321417	0	0	0	20434334	0	26583118	27207284	0	0	0	0	0	20951458	0
474.258	451.269	C21H42NO7P	[M+Na]+	-1.966	87 (0)	222825	0	0	18080654	0	21559276	24790128	0	19223392	26539698	22159632	22713452	23344662	11390273	9624170	9484251	18802568	20054380	21204210	25565310	27035044	0	0	25621988	0	21930758	0	0	13876840	14089897	0	19774768	18997418	21382022	26167704	0	0	25262786	25014610	27820122	18838132	0	0	0
479.238	456.249	C20H41O9P	[M+Na]+, [M-H]-, [M+K]+, [M+H]+	-1.443	86 (0)	220509	0	0	4003203	0	5565649	5261087	4305346	5621902	7283599	18808038	20077680	17613182	0	52016976	46537312	4416429	0	0	0	0	0	0	0	0	19790922	21575692	21135306	0	46353588	51771820	3715121	0	0	0	4114744	0	4728264	5996849	6273726	0	20440494	17184538	0
479.239	456.25	C20H41O9P	[M+Na]+, [M+H]+	1.341	50 (0)	220510	0	0	3061517	6585654	0	3795859	5973877	0	0	0	0	0	0	0	0	0	0	0	0	6364301	6506286	5498854	5727186	6701533	0	0	0	0	0	0	0	4507970	0	4611059	5912397	6249611	0	0	0	17683802	0	15771619	0
505.254	482.264	C22H43O9P	[M+Na]+, [M-H]-, [M+K]+	0.377	87 (0)	209156	0	0	7149247	6944534	6977697	6264182	0	0	6864686	15892253	13988427	13859393	0	0	5361568	0	0	0	0	9034481	0	7890200	0	0	15212075	14660751	0	0	5516470	0	0	0	0	0	0	0	8792343	0	8994993	8763218	10708210	9415558	0
217.083	218.09	C8H14N2O5	[M-H]-, [M+Cl]-	-0.053	173 (0)	486850	222388832	222867824	233687888	254525344	265699056	287966752	241863040	175967104	245194016	69178552	65991632	68051016	63927860	57585652	54331628	230573056	223890688	259222896	284097376	271232768	269456896	269766272	253082304	262680880	68799288	76592056	75140736	59635428	57155272	65164808	236857040	221642608	251963856	260724992	278584864	269606784	221302384	251180784	247731680	83747400	83682224	71741784	52848944
396.067	373.078	C11H20NO11P	[M+Na]+	0.736	44 (0)	266823	0	0	0	0	0	0	0	0	0	0	5286027	0	9362213	0	5868084	0	0	0	0	0	0	0	0	0	6053387	5654470	4623270	0	0	10351566	0	0	0	0	0	0	0	0	0	3869507	4234688	6168456	0
267.233	268.24	C17H32O2	[M-H]-, [M+Cl]-	-0.021	180 (0)	395450	10319901	9409779	9817746	18300196	9847300	12571391	9600565	6722548	9057546	7875908	8599888	7823997	9251056	8203041	7463940	8270165	9213704	9794718	8814506	12720476	10007498	10545921	11133322	10315972	7431362	8704518	11927340	11008807	12315604	7266812	7960794	10072294	8469682	9806444	7946272	9856321	12594333	10290962	8308301	7358557	8183130	8324385	10068975
129.092	130.099	C7H14O2	[M-H]-	0.24	180 (0)	818610	16946360	15160368	12880960	21254310	12537036	16071146	11714724	12074557	13542143	20617286	20359764	17832220	32577742	26223890	29830402	16166865	14266144	14625454	11619139	18260172	19836162	17852902	20423666	16715809	26550052	22709414	25936640	26959958	30730946	26587594	16429181	17837736	15659598	12886000	18659396	23415878	21882806	14748617	14922432	14304470	15336019	15057287	28037766
235.204	212.214	C14H28O	[M+Na]+	1.58	84 (0)	449295	2725491	0	2466548	0	0	0	2972916	3294516	0	0	3265271	2598313	0	3645220	4514990	0	0	2386499	0	0	0	0	0	0	2578289	2445618	0	0	2683171	3120421	0	0	0	0	0	0	2643147	0	0	2664291	0	2584279	4029945
390.058	355.089	C9H18N5O8P	[M+Cl]-, [M-H]-	-1.239	62 (0)	270923	0	0	0	3308029	3848635	0	0	0	0	0	0	2819153	0	0	0	0	0	5876181	4650797	3677912	3544573	4490899	4418803	3484446	0	0	0	0	0	0	3654060	0	6433608	5454204	4481203	4037716	0	3464618	0	0	0	0	0
345.05	346.057	C12H15N2O8P	[M-H]-	1.233	126 (0)	306285	0	0	0	21233570	21683184	22679652	20650012	17553338	21050194	9910047	11288231	11841541	0	0	0	0	0	0	20746758	21483948	21268486	21809434	18974972	21079204	10869296	11140989	12488065	0	0	8971987	0	0	0	21608424	22770488	22196812	19774292	21519716	22104658	9456351	10072774	8672702	0
215.056	216.063	C9H12O6	[M-H]-, [M+Cl]-	0.008	156 (0)	491418	12641366	13541974	15233889	16405650	14879559	16880566	13994593	0	16466473	0	0	0	21809462	21591852	19742528	13641990	14283349	16961474	16140352	16716242	17085584	18348490	0	17284194	0	24488518	0	0	0	23899750	15949665	15873245	17592792	18745234	17393780	18562612	19669832	0	0	0	2774256	2576674	0
235.17	236.178	C15H24O2	[M-H]-, [M+Cl]-	-0.089	106 (0)	449359	3158792	0	11235981	3903136	5447093	0	6174727	5522324	13385542	29599746	20062242	23266854	28613468	31444764	38955116	2668922	11532689	0	12858029	0	0	0	4367425	0	29952330	0	0	11874050	22033366	0	9416727	11413751	19104616	14825410	10959106	2973690	0	17393472	15611471	0	0	0	6887348
309.28	310.287	C20H38O2	[M-H]-, [M+H]+, [M+Na]+	-0.063	146 (0)	341684	2316506	0	2571567	3484211	2688297	2707121	2715687	2436560	0	0	2359853	0	2761487	0	0	2883960	0	3189532	3029758	2987864	2993823	2784061	2670844	4906750	0	4092005	3493048	3057491	0	2446761	0	2960321	0	2395523	2534895	2395774	3950076	2748542	0	2472794	3570558	3162085	2978970
396.193	373.204	C25H27NO2	[M+Na]+	-0.833	32 (0)	266736	8951935	0	0	0	0	5197253	0	6904415	0	0	0	0	0	0	0	0	6534323	0	0	0	0	0	0	0	0	0	0	0	0	0	0	0	0	0	0	0	0	0	0	0	0	0	0
221.021	198.032	C5H12ClN2O2P	[M+Na]+	1.194	64 (0)	478157	0	4533148	0	0	0	0	3856898	3632500	3995774	0	5280287	0	4993848	0	0	0	3431030	42108072	0	0	0	0	0	3752153	0	4128568	0	0	0	0	0	0	0	0	0	4041325	0	3522845	0	0	0	0	0
194.082	195.09	C10H13NO3	[M-H]-, [M+Cl]-	-0.071	126 (0)	544491	3069634	3311548	3226251	0	4823680	4866615	0	2779018	4384133	6728230	7638693	2651730	7355010	5923095	6024976	4961295	3324550	3534462	3902527	3978724	4709360	6601727	5483111	5117404	0	0	7542568	6985226	6535700	7235871	0	0	0	5684143	0	5876190	6817745	0	0	13823243	12811807	11427189	8111655
208.062	209.069	C10H11NO4	[M-H]-, [M+Cl]-	-0.119	179 (0)	507975	7299866	7631517	8699629	11004241	10943567	11314868	11605240	10016792	12728705	24482146	23013340	22964350	17616006	14666086	13466103	7940574	8113057	8241308	11563956	10765567	12654363	13356496	12442348	12136892	25094172	26603070	27735686	17585786	18254702	19727626	8786460	7846300	8178575	11096283	12478734	11336902	12022870	12719536	13112275	25017282	26690696	22142642	15562047
294.094	295.1	C18H14FNO2	[M-H]-, [M+Cl]-	0.323	172 (0)	359353	157275936	133681536	130113808	206209360	174415216	151213968	215024720	159645056	206472288	27070330	28546124	28227060	22132336	21877630	20035404	179158912	190413968	123927896	184768688	191662432	202398816	237536016	289039104	242352304	30490368	30439582	27414964	30550798	30215588	29261292	129753616	205539664	168639424	232487808	181757600	227282640	296658848	270995872	264371360	24709318	0	23319744	32623880
206.995	184.006	C5H4N4O2S	[M+Na]+, [M+K]+	1.514	180 (0)	510524	113565048	96013584	85561920	171395808	100873464	68504720	96774552	59772688	90389576	190322480	237924432	208939616	599808320	536791520	490737216	84013392	87873904	92983848	77454128	75606368	79762976	84744424	133755584	84419936	164030688	144608208	160251248	340500064	362479520	253239904	63544208	100496104	80259424	78553288	68458408	87400512	101856328	82954776	107997312	86844400	97365568	82674664	311764256
522.95	523.957	C10H15N4O13P3S	[M-H]-	0.527	32 (0)	202082	3495516	3523143	0	0	0	0	0	0	0	0	0	0	3836609	0	7275069	0	3844179	0	0	0	0	0	0	0	0	0	0	0	4432190	3588083	0	3256543	0	0	0	0	0	0	0	0	0	0	0
341.019	342.026	C9H12FN2O9P	[M-H]-	-0.632	26 (0)	309883	0	0	5097031	0	0	0	0	0	0	0	0	0	0	0	0	0	0	0	0	0	0	0	0	0	0	0	0	0	0	0	0	0	0	0	0	0	0	0	0	0	0	0	0
165.089	142.099	C8H14O2	[M+Na]+, [M-H]-	0.783	180 (0)	640115	8127430	7955705	7738923	11457528	8769545	7795653	9265721	7141324	10391159	12922990	19711830	16832414	26706556	26727650	25127310	7275999	9920378	6780997	7869284	10568125	13409787	7156332	7701220	6780380	21369506	22117784	18046932	14098702	16340914	13896728	5735092	6415391	5535587	5821872	7798066	8636471	8937678	8556519	6998660	9831750	14619976	15057301	18939072
165.089	142.1	C8H14O2	[M+Na]+	1.871	52 (0)	640116	2516154	0	0	7217312	0	0	5299326	0	0	0	0	0	0	0	0	0	0	0	0	0	0	4197449	0	3445290	0	0	0	0	0	0	0	5464979	0	0	4641369	0	0	3983362	0	7568842	0	0	0
159.103	160.11	C8H16O3	[M-H]-, [M+Cl]-	0.063	180 (0)	664200	10996014	9412655	12504226	16805798	14816557	10616183	11534909	7864897	14788247	13737734	17066962	15866886	17904070	18118984	16681186	9576906	10188989	13959572	12620414	10311518	11065829	12531539	14458433	12874711	15716167	14979485	14329040	20369510	19844494	13698805	8953340	12373899	8832125	13357019	9642000	11496495	12849047	13264442	14447117	13383113	14805063	14864781	17813464
99.0452	100.052	C5H8O2	[M-H]-	0.023	39 (0)	1066949	0	0	0	0	0	0	0	0	0	0	0	0	0	0	0	0	0	0	0	0	0	0	0	0	0	0	0	0	0	0	0	0	0	0	0	0	0	0	0	0	0	0	2851426
327.05	328.058	C17H12O7	[M-H]-	-1.87	48 (0)	323118	4940723	6711103	5782012	0	5343119	4707217	5892368	10242236	6370662	0	2982722	0	0	0	0	0	6797100	0	3699422	5216225	5213741	0	0	0	3162991	0	3111759	0	0	0	9234979	0	0	4593723	5001319	0	0	3974415	0	3252117	0	4235753	0
338.049	339.056	C10H17N3O6S2	[M-H]-	0.136	100 (0)	312628	8056461	8512798	8699734	5549380	5653089	5537446	6244397	3648318	5334273	0	0	0	0	0	0	8488921	6943656	9853880	8487890	6955354	6315650	5955081	4921639	5802142	0	0	0	0	0	0	10663776	9626112	9806622	5737959	6860505	6658006	5716929	6542880	6643898	0	0	0	0
313.141	290.152	C17H22O4	[M+Na]+	-0.906	35 (0)	337478	0	0	0	0	3149522	0	0	0	3119254	0	0	0	0	0	0	0	0	0	0	3116983	0	3521027	0	3752449	0	0	0	0	0	0	0	0	2886430	0	0	3645921	0	0	0	0	0	0	0
329.115	290.151	C17H22O4	[M+K]+, [M+H]+	1.001	29 (0)	321108	0	4411496	3638518	0	4170309	4436126	0	0	0	0	0	0	0	0	0	0	0	0	3979743	4153581	4064639	0	0	0	0	0	0	0	0	0	4032757	4264482	4678742	4389387	4925259	0	3745129	0	0	0	0	0	0
656.3	657.307	C25H47N5O15	[M-H]-	1.105	37 (0)	161023	4039942	4451262	0	0	4815459	0	0	0	0	0	0	0	0	0	0	0	0	6271392	0	6111721	0	0	0	0	0	0	0	0	0	0	0	0	4867060	0	0	0	0	0	0	0	0	0	0
612.274	613.282	C23H43N5O14	[M-H]-	1.188	71 (0)	172601	4923494	3779006	0	0	0	3724378	3550198	0	3479672	0	0	0	0	0	0	4586253	5979907	0	0	0	0	3540976	3229578	4597318	0	0	0	0	0	0	0	4896617	5015736	0	0	3572891	3584065	0	0	0	0	0	0
187.134	188.141	C10H20O3	[M-H]-, [M+H]+, [M+K]+, [M+Cl]-, [M+Na]+	0.147	180 (0)	564793	17571708	12170387	16871234	28074882	26218220	11967007	20805470	11106062	27599770	17402848	34084848	28666746	22473010	33424388	19117042	11494598	16489923	16690848	28196998	13247113	11300467	12789698	20675954	14237182	17526762	9560854	10272408	27754838	26615376	8491947	10478633	15365089	11971058	29603106	12052701	14226572	12508801	27421902	27316956	7805088	7935096	8438798	25975594
228.988	205.998	C7H7ClO5	[M+Na]+	-0.266	10 (0)	461527	0	0	0	0	0	0	0	0	0	6434481	6643615	7007745	0	0	0	0	0	0	0	0	0	0	0	0	6123559	5944331	6765604	0	0	0	0	0	0	0	0	0	0	0	0	7047745	7157869	5708707	0
365.099	342.11	C19H18O6	[M+Na]+	-1.342	47 (0)	289445	0	0	0	0	0	0	0	0	0	0	3104876	0	7375228	5178310	4432624	0	0	0	0	0	0	0	0	0	0	0	3200448	0	6735065	5073576	0	0	0	0	0	0	0	0	0	3292520	0	0	7214682
418.129	419.136	C24H21NO6	[M-H]-, [M+Cl]-	-1.057	83 (0)	252735	6756383	7656953	0	0	0	0	10943456	0	0	15089777	13867859	13955204	13134113	11825748	11531219	8874404	0	0	16609844	0	0	0	9436434	0	15332395	16009293	16424289	13194819	12920897	16436281	9089256	0	9223099	0	0	0	0	0	0	17621712	18210296	15322531	12463888
122.058	99.0684	C5H9NO	[M+Na]+, [M+K]+, [M+H]+	-0.075	174 (0)	865786	18222868	16581837	15262848	21350760	15028995	14615164	16142787	9705995	16180398	88693688	101942080	100089776	698898048	643917248	728756032	16703141	20228814	19481392	16926254	16511388	15399920	20903060	26482626	17630736	110797512	102228824	109458888	527971296	472892832	526531168	24584728	33728656	26345358	20881212	21554356	26268560	33577460	22414280	20964624	72418832	90582816	95723240	467193952
289.124	290.131	C20H18O2	[M-H]-	0.315	37 (0)	365525	0	0	0	0	0	13460817	0	0	0	0	0	0	0	0	0	0	0	0	13227745	12853772	12992439	0	0	0	0	0	0	0	0	0	0	0	0	0	0	12493676	0	0	0	0	0	0	0
307.133	306.126	C20H18O3	[M+H]+, [M+K]+	-1.003	18 (0)	344085	0	0	0	0	0	0	0	0	0	7312441	0	7876070	5674569	0	0	0	0	0	0	0	0	0	0	0	6172662	8234981	8117914	0	0	5767940	0	0	0	0	0	0	0	5132181	0	7121892	7266279	0	0
262.058	223.095	C10H13N3O3	[M+K]+, [M+H]+	-1.89	22 (0)	403253	0	0	0	0	0	0	0	0	0	0	0	0	3825887	2810924	0	0	0	0	0	0	0	0	0	0	0	0	0	0	0	0	0	0	0	0	0	0	0	0	0	0	0	0	0
155.002	156.009	C3H8O5S	[M-H]-, [M+Cl]-	-1.488	152 (0)	681822	7125085	7199731	6247950	9841443	6888042	6761794	9019246	13679969	9723489	9405827	0	11852799	0	0	12719231	9357139	9501323	7492630	7628693	9249226	10151550	10371971	13979598	13378933	11970577	0	0	18591818	0	11595211	7497850	11064013	10427936	12901606	0	12539598	16064271	13132602	13860314	10448688	0	7616543	6895647
233.155	234.162	C15H22O2	[M-H]-, [M+Cl]-	0.012	162 (0)	453259	25751412	2651894	3156755	27972918	23916238	21567894	21576254	17652492	22963354	33053784	33762024	33041170	40022304	39215560	34887488	0	0	2444271	0	0	19117598	18183020	19309588	19280106	27185356	43421500	46693224	26899910	26475496	47561336	0	0	0	2803759	0	0	19308354	18655160	17603788	20360236	21198328	19750088	24508074
235.028	236.035	C11H9ClN2O2	[M-H]-	0.632	93 (0)	449669	11903955	0	0	8599605	10516809	10283520	7929647	0	8887976	6159824	6405088	5033029	4726185	0	3700359	0	0	13695360	9884330	10364530	8826526	9579710	0	9235668	5013261	6448351	6005779	0	3334826	3859665	14276627	0	15567024	9797797	10724317	10169747	9670665	11017073	9495240	5611338	6766021	5721184	0
604.046	569.077	C27H21Cl2N3O7	[M+Cl]-, [M-H]-	1.049	27 (0)	174947	0	0	0	0	0	0	0	0	0	0	0	0	6676690	0	4666930	0	0	0	0	0	0	0	0	0	0	0	0	5270299	4944966	3915139	0	0	0	0	0	0	0	0	0	0	0	0	6803889
340.125	341.132	C12H23NO10	[M-H]-, [M+Cl]-	0.175	40 (0)	310715	20505268	23015676	24494908	0	0	0	0	0	0	0	0	0	0	0	0	24034158	21127964	25856886	0	0	0	0	0	0	0	0	0	0	0	0	23501908	22325910	26548932	0	0	0	0	0	0	0	0	0	0
364.122	341.133	C12H23NO10	[M+Na]+	1.968	35 (0)	290221	2881698	2806061	2875785	0	0	3810667	0	0	0	0	0	0	0	0	0	3930305	0	0	0	0	2973006	0	0	0	0	0	0	0	0	0	3217286	2691415	2927505	3631340	3836167	3175475	0	0	0	0	0	0	0
324.108	289.139	C10H19N5O5	[M+Cl]-, [M-H]-, [M+Na]+	-0.225	73 (0)	326080	12346626	14302816	15995872	0	0	0	0	0	0	0	0	7259990	5248597	5259269	0	14977724	14349065	18485374	0	0	0	0	0	0	0	8340099	8223402	5385951	0	6973821	15898636	15949895	18549370	0	0	0	0	0	0	9153703	0	0	0
175.072	176.079	C6H12N2O4	[M-H]-, [M+K]+, [M+Cl]-, [M+H]+	0.067	174 (0)	603691	89841544	96407032	100973480	98654928	98006040	106899688	98002176	54792028	95066128	19892436	19759876	18867004	3779663	2983412	3684041	100128064	99929440	109628336	100133168	102070912	100565016	100382216	92765352	93192584	19548850	21060574	22522522	3736948	3791102	3693460	103695360	101026336	111111056	112829648	115326408	113732656	87676048	98681904	96552000	21094478	19349858	17321098	4141447
325.114	326.121	C12H22O10	[M-H]-, [M+Na]+	0.058	27 (0)	325058	8698013	8462965	8391282	0	0	0	0	0	0	0	0	0	0	0	0	8610082	8702783	9548810	0	0	0	0	0	0	0	0	0	0	0	0	8546029	9180526	10600261	0	0	0	0	0	0	0	0	0	0
274.093	275.101	C11H17NO7	[M-H]-, [M+Cl]-	0.197	108 (0)	385587	10127297	11562162	11511817	0	0	0	0	0	0	15509888	15387115	13719900	13896091	13936195	13873050	11989279	5695189	12525846	0	0	0	0	0	0	15235161	15357861	15400635	0	12848320	14699837	12300889	10883470	13901484	0	0	0	0	0	0	16542284	16884470	15127197	13569676
182.009	183.017	C7H5NO5	[M-H]-	1.408	62 (0)	580605	0	3149569	0	2410673	0	0	2931072	0	0	2606998	3456656	2693001	0	0	3161791	3385182	0	0	0	0	0	0	3242831	0	0	2939216	3057706	2516526	0	0	0	0	2295617	0	0	0	3088299	0	0	0	3148937	0	0
509.092	510.099	C15H27O17P	[M-H]-	0.022	14 (0)	207577	0	0	0	0	0	0	0	0	0	0	0	0	2601543	0	0	0	0	0	0	0	0	0	0	0	0	0	0	0	0	0	0	0	0	0	0	0	0	0	0	0	0	0	0
154.051	155.058	C7H9NO3	[M-H]-, [M+Cl]-	0.043	79 (0)	685981	0	0	4140578	0	0	0	0	0	0	3210304	2960417	2402819	3787762	3626915	3486821	2713426	0	0	0	0	0	0	0	0	0	0	2521546	2801622	0	3003551	0	2539097	3410769	2074849	0	0	0	2958504	0	2930913	0	0	0
299.162	276.172	C17H24O3	[M+Na]+, [M-H]-, [M+K]+, [M+Cl]-, [M+H]+	0.814	179 (0)	353244	32918954	31827252	29174910	48931608	41849840	31323168	41686148	32011010	36829872	50845492	62600584	55062276	78365424	76700760	86921528	25809450	0	34953292	31890132	32919620	33526844	28424408	37449432	25717166	55922652	25196440	23102166	71895416	74067328	26498262	31598764	30121224	27891404	30948648	42929608	35251668	25313000	34358000	30880066	21148634	21438444	25421352	74603280
269.111	246.121	C10H18N2O5	[M+Na]+, [M+K]+	0.32	176 (0)	392684	52688484	55798952	56884312	29655910	32019874	31736514	27263916	25166016	26844458	7509112	7542265	8664064	10634585	9215570	12521753	56851492	53401544	47094816	32742004	32643244	34375532	28765362	32593534	23300432	7088262	6373263	5374689	8629601	8698493	6024961	55331668	52605920	54819992	29098488	36869936	33252446	24154352	25814654	26039134	4500249	0	5958165	7516083
245.114	246.122	C10H18N2O5	[M-H]-, [M+Cl]-	-0.08	180 (0)	431168	924397568	935222592	984032512	359992480	376517856	410401216	303229344	208364368	301381088	54566552	53082076	53354572	44699256	42939148	37997632	951243008	898754560	1121040384	420891648	398339808	388495712	342914368	307449760	322166048	57793684	58387484	57907208	47147628	45864500	51714880	974905152	893363968	1075150592	385492576	400154848	379377888	252598112	301238080	302457632	61980184	64145440	50981532	45038208
357.127	334.139	C13H22N2O8	[M+Na]+, [M+H]+	0.883	82 (0)	295920	34823076	36273792	30561082	0	5033276	0	0	0	4977951	13076678	11891326	11250096	0	0	0	34939744	35381392	29166380	0	4826916	0	0	0	3953688	13064268	12558340	11761130	0	0	0	35059696	41070528	36350852	0	4325180	0	0	3719453	4368689	7933812	13381138	0	0
237.113	238.121	C13H18O4	[M-H]-, [M+Cl]-	0.85	152 (0)	445723	0	0	7099470	8433586	5324011	5004315	4085524	5184388	5554730	51307340	44287636	43996372	50094756	45383728	47648056	0	6957458	7574231	3797244	6528936	7352775	6363438	0	5840621	51462756	57613128	52898464	49747400	46740516	69407320	0	6351667	0	0	4636760	7146145	6131445	5300014	4678653	59664008	61664768	61818836	54795344
159.041	160.048	C5H8N2O4	[M-H]-, [M+Cl]-	0.095	179 (0)	664552	10793721	10609121	10486232	5423272	4414589	5846961	5185642	2945288	4653342	6081135	5804786	7276676	5328005	3610246	3474523	10364568	10333144	12291146	4041768	4439980	4898356	4986783	4960592	4055862	5657569	7088052	6936813	5368812	5149170	6046858	10454723	11286726	11421017	4635015	3924025	4387745	4721044	4319995	5538381	5776856	6982916	5138740	4116088
210.063	211.071	C7H9N5O3	[M-H]-	0.349	17 (0)	503113	0	0	0	0	0	0	0	0	0	7259991	7065456	7347746	0	0	0	0	0	0	0	0	0	0	0	0	7723158	8022117	8607805	0	0	0	0	0	0	0	0	0	3568122	0	4419063	4904790	5130605	5560224	0
545.173	546.18	C20H34O17	[M-H]-	0.772	40 (0)	193839	4933229	0	3073744	0	0	0	0	0	0	0	0	0	0	0	0	4596799	3293806	4441871	0	0	0	0	0	0	0	4246526	0	0	0	0	3951423	4647412	6830634	0	0	0	0	2642254	0	0	0	0	0
327.071	292.101	C9H16N4O7	[M+Cl]-, [M-H]-	-1.781	51 (0)	323119	0	0	0	0	0	0	20604878	0	20598634	0	0	0	2793418	0	0	0	0	0	0	0	0	22779402	26997268	22620078	0	0	0	0	0	0	0	0	0	0	0	0	24197548	27160174	22242950	0	0	0	0
363.181	364.189	C20H28O6	[M-H]-	0.508	55 (0)	290995	0	0	0	0	0	0	0	0	0	0	0	0	0	0	0	0	0	0	0	0	0	0	0	0	0	0	0	0	2271670	0	0	0	0	0	0	0	0	0	0	0	0	0	0
243.018	244.025	C6H12O8S	[M-H]-, [M+Cl]-	0.064	131 (0)	434878	30360820	39536104	39593652	34537168	35427528	36300060	38141840	39970364	38197588	54272780	47217192	48230416	0	0	0	38685256	36597188	38456632	35943172	35790532	35384544	39445244	35292716	38401996	49956000	52010084	52114228	0	0	0	48734864	37937644	41373652	34333888	39780052	38392940	37180944	39142316	38940832	69063288	64272224	62231376	0
262.122	227.152	C12H21NO3	[M+Cl]-, [M-H]-	0.099	133 (0)	403199	14101933	0	5092037	14616769	6720144	15953086	0	4131158	0	4163724	4688635	5941113	6215256	6054272	4151308	12954305	4672519	13740692	5079743	15307335	16692173	16236585	0	17501854	4210700	0	0	6788713	7233738	0	3730936	5081089	4178228	5577707	0	0	19563562	0	0	4317628	4848327	2915064	6460488
179.104	156.115	C9H16O2	[M+Na]+	1.064	124 (0)	590098	0	0	0	8074728	0	0	6450571	0	0	9247143	12029594	12060837	17041052	15456488	17198522	0	0	5354305	0	0	7927134	0	0	4145870	12624265	13529317	13967280	15248879	16889432	14749188	5820706	0	2952270	4328195	0	4950636	0	3031775	0	7163913	9671947	10514432	14195064
155.108	156.115	C9H16O2	[M-H]-, [M+Cl]-	0.111	169 (0)	681310	3790611	3963131	0	3588017	2750336	7726797	0	0	0	2772644	3540790	2800493	3513069	2638205	2536488	3785558	0	5317932	2978137	9265382	10654944	7049267	3182415	12999210	3175723	7963886	8930403	2846942	3421135	4724845	0	2343685	0	2573308	2652365	3858297	13410458	2536923	2913633	4990535	3758258	4558375	3554768
195.074	172.084	C7H12N2O3	[M+Na]+, [M+K]+	0.529	180 (0)	541783	18505602	66329672	64787972	281736864	321241600	344519776	384550624	363313280	399459456	24566988	23498568	22883866	22314390	20832016	23861700	65404840	61121728	55859236	308286048	319842496	309417728	417253664	464978240	363133824	25212530	25577436	22830048	21040392	22237542	24461364	68635040	64574540	68376344	263528672	325944672	304160128	377368224	372729984	319911136	19713400	21978614	25759598	22140324
171.078	172.085	C7H12N2O3	[M-H]-, [M+Cl]-	0.122	180 (0)	617789	23723660	84217712	86907640	472136064	470797984	477120032	531709056	273099104	530095904	31521194	31347786	29732606	26979332	24955640	22138484	88254536	88088864	99788992	484071584	473100960	470167232	614461120	645871744	593156928	32729458	33695868	33945488	26239232	24792412	26332672	90906128	88827504	97960824	485583424	466561952	467914208	549990592	598979904	565013376	31322068	32800004	26385134	22158274
210.077	211.084	C10H13NO4	[M-H]-, [M+Na]+, [M+K]+, [M+Cl]-	0.234	167 (0)	503100	6606001	6054436	7548463	8309618	8399067	10626505	10097096	6605826	10020276	51576240	48255928	49696112	19508638	17552656	15286440	7319427	7965046	7799857	10313368	10491813	10918484	10816563	11781011	0	50419340	58489772	53986344	22705140	22379666	28869046	6994680	8632321	8107894	10185670	0	11806425	11581380	12011712	9993286	59756808	62670348	52851092	22272348
188.072	189.079	C11H11NO2	[M-H]-, [M+Cl]-	0.073	60 (0)	561964	0	0	0	0	0	0	0	0	0	2742426	3973668	3086938	2793505	4384604	2704137	0	0	0	0	0	0	0	0	0	0	2661801	2840161	3247058	3757662	3163093	0	0	0	0	0	0	0	0	0	0	2408870	3084698	3506924
349.272	326.283	C20H38O3	[M+Na]+	1.65	82 (0)	302561	2692909	2672043	0	0	0	0	0	0	0	0	0	0	0	0	0	0	0	0	0	0	2718400	0	0	0	0	0	3087632	0	3109317	2820863	0	0	0	0	0	0	0	0	0	0	2889198	0	3016077
381.152	382.159	C14H26N2O10	[M-H]-	1.195	63 (0)	277273	5267782	5799059	6093072	4316427	3679224	0	0	0	0	0	0	0	0	0	0	6212738	0	7513561	0	0	4998890	3282048	0	0	0	0	0	0	0	0	5329486	6159312	6697384	0	0	4169005	0	0	0	0	0	0	0
255.003	232.014	C5H10FO7P	[M+Na]+, [M+H]+	-1.497	71 (0)	414409	100974248	93516544	107256368	131252608	135067088	154293232	78482136	42321836	89102184	0	0	0	0	0	0	74957072	79571016	128895640	186603744	143664800	127111184	90680264	113033632	108362248	0	0	0	0	0	0	112334440	78994552	107721592	156090688	134938128	130752112	69117944	91522160	79788080	0	0	0	0
339.087	340.094	C19H16O6	[M-H]-, [M+Cl]-	-1.824	176 (0)	311672	30302524	40051060	31116378	25303070	25238844	26869636	25249504	29134404	28007428	14240714	11485991	12806815	9340009	8859359	9241313	27669444	39303320	22086244	25511666	27912666	27550980	17521568	14505541	18458196	13511389	12875908	13198608	8392899	7699544	9678667	48211120	29764800	28889656	25088460	23608662	20968306	18386108	22093254	18401176	11896535	11940534	12621086	7829828
355.082	356.089	C19H16O7	[M-H]-	-1.753	60 (0)	297610	0	3926519	3046246	0	0	3593606	5197749	4457240	5044281	0	0	0	0	3786500	0	0	3191744	0	3501620	0	0	0	0	4659910	0	0	0	0	0	0	4662416	3188541	3208846	3101248	0	3871245	0	0	3293408	3616537	3433034	4575897	0
273.088	274.095	C14H14N2O4	[M-H]-	0.032	125 (0)	387005	0	0	0	12012194	11464587	11430841	10847067	8456024	0	15735880	14876249	14951344	15569992	15614828	14380648	0	0	0	11677400	11426092	12226288	12227748	0	12009502	14842801	17064592	17043932	15154593	15139597	18027492	0	0	0	12884400	12245348	11776879	0	0	13290645	18257794	18004436	15487053	15615346
231.124	232.131	C11H20O5	[M-H]-, [M+Cl]-	0.049	122 (0)	457282	15980048	13987112	15911187	18245428	15769017	12638447	12782564	10834927	18160630	0	0	0	0	0	0	14393800	14782700	18772870	15470508	13849266	13427111	14988559	15794835	13594747	0	0	0	0	0	0	13212536	16453283	13322726	16507878	11845231	14282776	13285734	15515769	14479120	0	0	0	0
267.109	266.101	C11H14N4O4	[M+H]+, [M+Na]+	0.575	169 (0)	395667	29500454	27570396	29375058	32160918	29843686	26640618	26529472	21429280	0	23058946	23428176	21649094	0	27156028	28872724	29406884	29979842	30695280	30036496	25998812	28647486	29204006	32772462	25235694	22461268	23101118	23618250	24356346	27971948	28512312	33260780	31959838	33955688	28722840	32601582	31077254	28712044	29348098	29483388	21232978	20377820	20318968	27781364
265.094	266.102	C11H14N4O4	[M-H]-, [M+Cl]-, [M+H]+, [M+Na]+	0.014	95 (0)	398652	0	0	0	47699572	50574924	54039136	47500684	29196332	48852300	0	0	0	0	0	0	0	0	0	57333856	53254068	51147508	51886464	51195004	50524300	0	0	0	0	0	0	0	0	0	54946680	56611792	55588100	45243988	51533280	51398616	0	0	0	0
349.075	326.086	C12H14N4O7	[M+Na]+	-1.562	96 (0)	302752	0	2818246	3012349	3850645	4674261	3426592	5493615	7426492	5326442	0	0	0	0	0	0	0	0	0	4214566	3814505	4201830	5199029	4758071	3745041	0	0	0	0	0	0	0	0	0	3400506	3997953	0	4320000	4394998	4021480	0	0	0	0
314.086	291.097	C12H13N5O4	[M+Na]+	0.304	86 (0)	336456	9470571	11320024	10241194	8432300	9410882	9609476	5775605	6173077	10270970	0	0	0	0	3641705	0	8913928	8870359	10467135	7317398	11777486	7055594	7046318	7405821	6474465	0	0	0	0	0	0	0	9053795	8950986	7737401	7163937	6659848	0	0	0	0	0	0	0
290.09	291.097	C12H13N5O4	[M-H]-, [M+Cl]-, [M+Na]+	1.664	43 (0)	364291	0	0	0	0	0	6342441	4715409	0	5211894	0	0	0	0	0	0	8062151	7270517	8811683	0	7126893	0	4783380	0	5749902	0	0	0	0	0	0	7776707	6891946	7968089	0	0	0	0	0	0	0	0	0	0
243.077	220.088	C8H16N2O3S	[M+Na]+	0.424	41 (0)	434753	0	4391319	0	3388687	0	3571921	3647372	3419198	3444358	0	0	0	0	0	0	4795547	0	0	3975712	3458650	0	4281699	3426355	0	0	0	0	0	0	0	3733429	3272360	3679693	4210761	4137205	5005904	3860252	2866847	3292484	0	0	0	0
188.068	189.075	C6H11N3O4	[M-H]-, [M+Cl]-, [M+Na]+	0.054	175 (0)	561971	49550728	50863316	54828984	28245148	27568598	28914116	27688086	19163374	28867152	43274964	40240992	0	9270325	8341384	7430156	55771068	55513204	58737944	29836864	27885396	25933640	31736460	31350298	30215706	43290428	44765892	48022340	11976094	12412983	12967380	59065916	56149692	59426620	28918560	30736220	29878246	29179770	32068084	31757652	50257840	48492900	39826636	8569469
339.141	340.148	C12H24N2O9	[M-H]-, [M+Cl]-	-0.187	37 (0)	311622	19374376	20367460	20853848	0	0	3255920	0	0	0	0	0	0	0	0	0	20118992	20686120	26571320	0	0	0	0	0	0	0	0	0	0	0	0	21303712	20121954	27351102	0	0	0	0	0	0	0	0	0	0
263.129	264.136	C15H20O4	[M-H]-, [M+Cl]-	0.414	70 (0)	401649	0	0	2928604	0	0	0	0	3557512	0	0	0	3688951	0	0	0	3076511	2972644	0	0	0	0	0	0	0	0	0	3753045	2631152	0	0	3458944	2793189	2301367	0	0	0	0	0	0	0	0	0	0
657.285	658.292	C25H46N4O16	[M-H]-	1.689	157 (0)	160782	6750192	7812655	8462863	10217243	10762880	11145524	10818025	8316231	10357293	11156286	10814516	11747911	0	0	4825860	7788177	8341297	9499706	11923764	11012700	10180505	10348473	9632736	10223089	0	11285031	13224856	0	8310505	9626189	7459117	8523782	10026524	9898185	10945509	9728315	8535477	11000849	11262132	14932256	13826481	11038410	7530032
357.104	358.111	C12H22O12	[M-H]-, [M+Cl]-	0.017	117 (0)	295939	74859008	79016744	82317144	18716212	17257664	21356116	14011802	0	14139296	0	0	0	0	0	0	78341816	71540384	93746192	18286214	19428856	19349288	15739475	13306558	15957520	7164633	0	0	8427028	0	0	88870600	74180664	96870240	16477596	18511020	17144520	13068802	14603706	15129155	8101373	0	0	0
429.336	428.329	C28H44O3	[M+H]+, [M+Na]+	-1.27	32 (0)	246154	0	0	0	0	0	0	0	0	0	0	0	0	0	0	0	0	0	0	0	0	7066103	0	0	16900420	0	0	0	0	0	0	0	0	0	0	0	0	0	0	0	0	0	0	0
245.097	246.104	C10H18N2O3S	[M-H]-, [M+Cl]-	0.283	76 (0)	431205	0	11702405	11922891	31793616	31732534	33540038	0	18769358	30269100	0	0	0	0	0	0	11528101	11673995	12206350	33671096	33623832	33764852	0	32893366	33268420	0	0	0	0	0	0	10504909	10434367	12085300	30612036	32097480	30197930	26914934	0	0	0	0	0	0
174.016	151.027	C7H5NO3	[M+Na]+	1.958	83 (0)	607337	0	0	0	0	4024282	3759006	5879939	8133250	5818838	23273152	24589288	23629678	0	0	0	0	0	0	3645169	4197278	0	7027795	0	5124542	24923134	22905698	25910338	2739449	10923616	11395593	0	0	0	0	4001342	4848533	6653369	4240378	5279431	16821896	15725947	35306708	0
340.036	305.067	C11H16NO7P	[M+Cl]-, [M-H]-	0.523	83 (0)	310791	4236026	4366870	3349668	6219613	6521728	0	6779703	0	8097223	2722359	2791135	0	0	3839527	4677619	4113368	4427016	0	8873738	0	0	8153963	0	7839702	2721298	0	0	0	4790445	0	5199236	4781147	0	7140748	0	6547253	7292869	10188220	9777035	0	0	0	4191493
401.375	378.386	C26H50O	[M+Na]+, [M+K]+	0.581	38 (0)	263289	0	0	0	0	0	0	0	0	0	7341920	14353179	12491319	0	29806622	0	0	0	0	0	0	0	0	0	0	0	0	0	19431208	11740826	9740456	0	0	0	0	0	0	0	0	0	5496029	5793537	0	0
257.212	258.22	C15H30O3	[M-H]-, [M+Na]+, [M+H]+, [M+Cl]-	0.143	134 (0)	410851	12695217	11669686	11835305	14470529	10963194	10471310	11681284	6504033	10950223	10105674	9311847	10010978	10970570	10089958	8517107	11880205	12931818	15604313	11359233	11757475	12150686	12250414	13254545	12509563	9837938	8982881	11094356	11457159	13014129	9842724	11761315	14560778	12682031	12402887	10870796	13150422	13499063	12383313	13198208	9133876	8783818	7772978	12665042
307.264	308.272	C20H36O2	[M-H]-	0.123	33 (0)	343925	0	0	0	0	0	0	2641421	0	0	0	0	0	0	0	0	0	0	0	0	0	0	0	0	0	0	0	0	0	0	0	0	0	0	0	0	0	0	0	0	0	0	0	0
484.202	461.213	C18H31N5O9	[M+Na]+, [M+K]+	-0.108	91 (0)	218247	0	6988186	8990873	6102032	7535013	9288331	0	11479462	7840834	5244742	5378368	5150739	0	0	0	10236203	0	0	0	6937456	0	0	7450163	4636900	4208267	5170948	4668814	0	0	0	9804341	6343586	0	0	0	7338472	0	7209591	5434159	6339974	4546721	4833756	4162537
460.205	461.212	C18H31N5O9	[M-H]-, [M+Cl]-	-0.455	176 (0)	229628	20727552	24510928	23236900	26295502	26298672	32246460	23856520	16152598	24596794	20530740	18809848	19756902	7147114	5529146	5998410	29161164	30475538	35842064	37539028	37041248	35175180	32997372	30305276	32658292	24786174	24627368	27036886	11691080	10815853	10805659	26930830	25138392	29905936	32043052	34379180	33297666	25480580	29722514	30650588	28967190	27890884	21652596	12225542
243.045	244.052	C9H12N2O4S	[M-H]-, [M+Cl]-	0.154	143 (0)	434841	13910970	13894019	13660320	0	14045352	14633565	0	9890108	12938094	19010600	0	0	16217083	15609845	13751169	14597448	14777138	16448034	0	0	0	0	0	0	0	19739636	20479444	14953205	15605763	17860268	14136961	16993398	16531392	0	16688368	0	0	0	0	21327484	19015894	19033038	14329600
251.129	252.136	C14H20O4	[M-H]-, [M+Cl]-	0.355	176 (0)	420844	11505046	10925879	10287062	10825421	8687859	7114451	7345988	6072895	9581795	12667389	12973572	13677743	18542606	16591763	16973084	9926432	11785898	11598850	8316593	7531432	7559913	8247253	8095542	7133743	15642724	11598542	9942735	15555203	16584749	16355416	10559863	12988060	11401064	8913992	8266475	7840139	8566551	8947292	8712370	12944082	11900189	13411890	15987740
295.264	296.272	C19H36O2	[M-H]-	0.054	103 (0)	357903	0	0	0	2522447	0	0	2585326	0	0	0	2954857	0	3280661	0	0	0	2466813	2512425	0	4138502	0	0	2286303	2405935	0	0	0	2980651	0	2648178	0	2374535	0	0	3819712	0	2262163	0	3067467	0	0	2618906	0
145.087	146.094	C7H14O3	[M-H]-, [M+Cl]-	0.167	177 (0)	728447	4591476	2873853	4630607	6776726	4752973	4292032	4342209	2671258	5916319	7684838	10100471	8244525	9070907	9182440	8355317	3289482	3641151	4804065	4920013	4872268	5048856	4779776	6648034	4367039	9927552	7823529	7450957	11024325	10702441	7223406	3958183	3788713	4529596	5812873	4176694	6001542	5367725	6255493	6340200	6096182	7651748	5397115	8990457
389.168	390.175	C15H26N4O8	[M-H]-, [M+Cl]-	0.387	179 (0)	271543	80573584	83060976	85006248	73769456	82378952	87253032	70236168	53896184	71704728	38090076	36040172	37694448	15798326	13912872	13097493	85473472	81483440	95746088	86043336	85777648	86671016	78633296	67182344	78448872	39564560	42025576	40985664	17656876	17348674	19529266	92046216	79510832	92667080	81540984	86369584	84050056	64703792	72975648	75156128	50102412	49266696	39186992	18298712
117.031	118.038	C3H6N2O3	[M-H]-	-0.138	19 (0)	903152	0	0	0	0	0	0	0	0	0	0	0	0	0	0	0	0	0	0	0	0	0	0	0	2077543	2466878	2639432	2554377	0	0	0	0	0	0	2185864	0	0	2467852	0	0	2614427	0	0	0
152.986	153.994	C3H6O5S	[M-H]-	0.062	175 (0)	690755	3065804	4833687	3691670	4710847	4667215	4827735	4729373	4536670	4412276	6479810	4954999	5155729	5900458	0	5338422	4782976	3491174	4481308	4650699	5021805	4765204	5632474	4544352	5181023	4479150	5200062	5741119	4298506	0	6574920	6503851	3776808	4109617	4705073	5009935	4309231	3582130	3498687	4379936	6173576	5172794	5189307	4641929
381.142	382.149	C16H22N4O7	[M-H]-	0.012	90 (0)	277278	0	0	0	6064460	0	0	0	0	8577486	14002424	13276037	14805787	12186870	10377848	9614324	0	0	0	0	0	0	0	7081892	9130490	14087688	16229571	15972129	12006147	11049414	13283720	0	0	0	0	0	0	0	0	0	17596910	17416490	15120661	14411562
405.137	382.148	C16H22N4O7	[M+Na]+	-1.929	39 (0)	260849	3223785	0	3720199	0	0	4261023	5131460	0	3406617	0	3470778	0	0	0	0	0	4329525	3566128	0	0	0	0	0	3954046	0	0	0	0	0	0	3724298	4267006	3618789	0	0	3595045	3482549	0	0	0	0	3829836	0
707.18	708.187	C36H36FeN4O8	[M-H]-	-1.756	60 (0)	149433	0	0	0	3616615	5413575	4005739	0	3234728	0	0	3695875	3787957	0	0	0	0	0	0	0	4072668	3962781	4015013	3700847	3682689	0	0	0	0	0	0	0	0	0	0	4408849	4146724	3591990	3707652	4011779	0	0	0	0
346.981	323.992	C6H13O11PS	[M+Na]+	1.46	42 (0)	304576	0	0	0	0	0	0	0	0	0	0	0	0	5382535	4420865	5373365	0	0	0	0	0	0	0	0	0	0	0	0	4974319	3076696	3262163	0	0	0	0	0	0	0	0	0	0	0	0	0
353.063	330.073	C17H14O7	[M+Na]+	-0.966	30 (0)	299334	0	0	0	0	0	0	0	0	0	0	0	0	9171721	6867133	5832421	0	0	0	0	0	0	0	0	0	0	0	0	8670126	6735837	8537637	0	0	0	0	0	0	0	0	0	0	0	0	8027333
192.074	169.085	C7H11N3O2	[M+Na]+	1.035	27 (0)	550259	0	0	0	0	0	0	0	0	0	2966037	0	0	2720329	3235243	2659049	0	0	0	0	0	0	0	0	0	2773084	2947964	0	3319419	2963683	0	0	0	0	0	0	0	0	0	0	0	0	0	0
434.304	399.335	C23H45NO4	[M+Cl]-, [M-H]-	-0.369	79 (0)	243322	0	0	0	0	0	0	0	0	0	0	4211742	4314162	0	0	0	0	0	0	0	0	0	5149499	0	5938795	0	0	3685832	0	0	6634151	0	0	0	0	0	0	5362795	0	0	4676156	7014262	0	0
300.29	299.283	C18H37NO2	[M+H]+, [M+Na]+	1.576	172 (0)	351913	4015312	0	0	4606770	4214397	3931747	3927950	3337600	5540518	7608876	9499254	7087150	15722670	16835066	15787900	4651757	6272835	5036026	5882671	5339155	5648157	7854136	7826405	6644076	9109763	9065349	11872367	18227478	20244100	16110047	3776602	6056409	5134493	5662588	5673946	6518656	6581337	6275229	5725142	7598115	8320145	8360656	18039834
311.102	276.132	C11H20N2O6	[M+Cl]-, [M-H]-, [M+K]+, [M+Na]+	0.424	144 (0)	339712	0	0	0	119546648	120126864	123061672	130158592	89623344	124775776	258189072	243068288	242960528	209599664	167761824	130078000	0	0	0	129108536	126391536	127576872	143174480	136474608	130198656	260468048	265543328	265267312	207102016	198509264	205815504	0	0	0	133582344	136057072	141374512	121469872	145950896	142100016	236992864	253574544	192101984	193038368
189.077	190.084	C8H14O5	[M-H]-, [M+Cl]-, [M+Na]+	0.202	116 (0)	558939	18319878	17548062	18156192	0	0	0	0	0	0	26016934	27814490	25908948	19513112	20040742	21270324	17763060	19416192	20900708	0	0	0	0	0	0	25158168	24011016	23297370	23363714	22897596	20075748	18693760	18662700	19226012	0	0	0	0	0	0	22700710	25682446	21754442	21413034
143.032	120.042	C4H8O4	[M+Na]+	0.46	164 (0)	738958	10222370	9050575	8800362	9264414	8028257	9049899	7104247	6764575	7218863	4968911	5433054	4890154	4886113	4072784	4835543	8920345	10507027	9229022	7955296	7794161	8177755	7340663	9622221	6609556	4743882	4919085	4840766	3508225	5607291	4293624	8509921	12429665	10340544	8061255	7651004	7587283	9773355	9383903	8381220	3893411	4794206	4816028	3329315
119.035	120.042	C4H8O4	[M-H]-, [M+Cl]-	-0.004	180 (0)	887943	160093008	154112832	158658784	111429568	103733992	103672176	108554904	77585880	114900704	91441424	92730312	92064656	62083876	54007864	50230140	158374576	159309984	180823312	111965200	112009488	109678184	127140888	126904560	124110176	90759352	98741464	103251992	65676136	61040656	66730628	170893520	176747536	194459104	121505712	122156320	124535824	130848632	136953872	135825936	93177056	100944520	81282264	61076872
217.108	218.115	C10H18O5	[M-H]-, [M+Cl]-	0.147	150 (0)	486806	13745419	13395452	15131709	17341288	0	0	14744985	11810356	17554428	14053943	16639640	14612775	14078317	14446277	13209522	13980748	13664948	16439316	0	0	0	0	15424865	0	13748499	13709344	13486909	15401555	17870222	11144934	13310797	15374601	13740372	0	0	0	14031055	17207126	16963610	12761451	13094653	11166627	12538829
255.136	216.173	C12H24O3	[M+K]+, [M+H]+	1.153	39 (0)	414200	0	0	0	0	0	0	0	0	0	0	0	3208369	4407475	4374440	3791158	0	0	0	0	0	0	0	0	0	0	7147324	5163279	2942352	0	7004393	0	0	0	0	0	0	0	0	0	5658155	4921515	6510241	2944735
215.165	216.173	C12H24O3	[M-H]-, [M+Cl]-	-0.019	179 (0)	491139	4551046	3594811	4444043	6275020	4856254	4192638	4477135	2578461	5161916	5100413	5997977	6170358	8232971	6259260	6406870	3495420	4026457	4160026	5028107	3964842	4292435	3942068	4102444	4716085	5388343	6220517	6586831	7291762	8116463	5030608	3722712	3887075	4223719	5098672	4014068	4739593	4613407	4945131	4364440	4489642	5228025	4579366	5954247
117.056	118.063	C5H10O3	[M-H]-, [M+Cl]-	-0.058	180 (0)	902784	4261027	5123156	4617420	15880433	13781102	12527192	16577392	10351761	16007054	6753487	5660231	7586188	10423158	10347859	7288071	4997371	5874481	6144280	13630365	12728445	13381866	19870154	22600256	20460490	6936872	6921387	7984360	10320900	9161568	9640239	5329349	5629281	6110828	14952100	13717870	15131619	21645720	19964444	21051886	7275620	6839637	6179507	12967932
157.087	158.094	C8H14O3	[M-H]-, [M+K]+, [M+Na]+, [M+Cl]-, [M+H]+	-0.045	180 (0)	672723	15403998	13547446	15401311	24019022	17776640	15927301	16424168	13168185	21805482	16788234	21169586	18330838	21576946	22273706	18600300	15688855	16544259	18417180	17411424	16395437	17278164	18444728	20339806	17034296	19204642	18080340	17568858	25992918	26799946	13768114	14098321	18130444	14773546	20320800	14198176	15884637	18865646	20426896	18771462	12669738	15686151	14220259	20727916
130.066	131.074	C9H9N	[M-H]-	0.156	61 (0)	812479	0	0	0	0	0	0	0	0	0	20264564	20404122	19455750	19419870	17861840	18051676	0	0	0	0	0	0	0	0	0	19771160	23709800	23462272	23064672	21342050	25123500	0	0	0	0	0	0	0	0	0	21846044	23022914	17409116	24672464
251.202	252.209	C16H28O2	[M-H]-	0.252	49 (0)	420682	0	0	0	2684765	0	0	0	0	0	0	0	0	0	0	0	0	0	0	0	2428281	0	0	3114524	0	0	0	2574812	0	0	0	0	0	0	0	0	0	0	0	0	0	0	0	0
334.126	335.133	C12H21N3O8	[M-H]-, [M+Cl]-	0.387	157 (0)	316291	95787584	97172032	101427592	47199184	48358980	51742328	40435312	28486642	38986928	11132298	9991820	10692927	3440885	4342459	0	105606120	102518264	121160264	48748592	46288836	45561084	44397104	38725936	40742104	11632402	12139486	11818594	0	3354459	4975735	110664656	104518232	122248536	46045276	48344176	45993660	34217400	41373504	41753852	16089770	16352063	12297534	3760299
206.082	207.09	C11H13NO3	[M-H]-, [M+Na]+, [M+Cl]-	0.06	81 (0)	512786	0	0	0	0	0	2850566	0	0	0	90917192	86904992	88171336	0	0	0	0	0	0	0	3122518	0	0	0	0	90890848	102218992	101540152	0	0	0	0	0	0	0	0	0	0	0	0	96785656	103583384	92686096	0
197.155	198.162	C12H22O2	[M-H]-, [M+Na]+	-0.008	180 (0)	536005	4267558	3749821	3478342	6704843	4913631	4612821	3317713	4256020	5553041	5791192	5289598	6260136	7406544	6242247	6692005	3022831	3937210	4602196	3506247	5538137	5444894	4969527	4726480	5039197	7568936	5633105	4769712	5545461	6297730	4103457	4337968	4660708	4503711	4332503	3890007	5405438	6771022	4810116	5549934	4635236	4572677	4242923	5281869
312.142	289.153	C13H23NO6	[M+Na]+	0.876	35 (0)	338548	0	0	0	3868707	0	0	0	0	0	0	0	0	0	0	0	0	0	0	0	3604623	3887732	0	0	0	4276034	0	0	0	0	0	0	0	0	3371545	0	0	0	0	3713373	0	0	0	0
411.359	388.37	C27H48O	[M+Na]+	-1.077	45 (0)	256912	0	0	0	0	0	0	0	0	0	0	0	0	0	0	0	0	0	0	0	0	0	0	0	0	0	0	0	0	0	0	0	0	0	0	0	0	4509116	0	0	0	0	0	0
135.03	136.037	C4H8O5	[M-H]-	-0.17	79 (0)	782612	0	0	0	50284844	49182688	51267628	44445652	38186904	47394080	0	0	0	0	0	0	0	0	0	52341672	50273328	48803584	52314240	0	50944944	0	0	0	0	0	0	0	0	0	0	48340740	46209860	0	0	0	0	0	0	0
253.141	230.152	C12H22O4	[M+Na]+, [M+H]+	0.769	131 (0)	417496	13193720	0	14627573	0	0	0	4334835	0	0	10541455	11664973	10844301	14918875	15467241	15987333	0	5387270	12960309	0	0	0	4969459	0	5216273	11139394	11800446	9768993	17140874	18595976	8444085	8844722	11893885	8614703	0	2878840	6134226	6866788	0	0	6963515	9088384	12938886	14166173
229.145	230.152	C12H22O4	[M-H]-, [M+Cl]-	-0.025	106 (0)	461176	31438722	37862028	42174652	0	0	0	0	0	0	52963428	53318500	54702176	53447536	58573128	48776596	41190148	45533312	0	0	0	0	0	2787908	0	52599424	43110164	38892844	48478128	61477868	35456112	40641188	44519180	46523768	0	0	0	0	0	0	38566368	38711252	38498312	52258076
314.234	315.241	C17H33NO4	[M-H]-, [M+Cl]-	0.584	50 (0)	336315	0	0	2297574	0	3379611	0	2899527	0	0	0	3839861	4346734	2719492	4981046	2199868	0	0	3031004	2455756	0	0	2519312	0	0	0	0	0	5513229	3808509	0	0	0	0	3151656	0	0	0	0	3806600	0	0	0	4442522
285.207	286.214	C16H30O4	[M-H]-, [M+Cl]-	-0.082	180 (0)	370524	19281064	18088934	20795900	26754608	18602666	16906970	14628113	15154396	22192524	17014660	18129424	17757900	18121502	19893092	16349175	16892984	15789000	24023426	18881422	16220419	17191276	18506318	17365978	17298650	19651752	120798408	89352376	19842054	17421106	56288892	15324436	17861102	13268919	15564777	13061072	13832277	16941602	17036654	14557686	28757476	39595268	70373368	16640219
224.081	189.111	C7H15N3O3	[M+Cl]-, [M-H]-	0.376	141 (0)	471653	14531540	16981472	16754106	18294800	20361518	22809656	23840320	13205196	21176302	46454352	42615708	44520520	33201840	27286000	27997812	15955921	17437910	18820832	22449702	22121272	0	26756882	24361770	0	43911316	50529452	49973708	29995936	27833178	36234356	19331274	17236850	20641908	0	25368176	22013930	0	27619148	24724528	55436912	57550208	45231276	26995844
212.002	213.01	C8H7NO4S	[M-H]-	0.252	108 (0)	498500	0	0	0	3043243	3494128	3244491	0	0	0	4593688	4249688	3609824	3993568	3044978	3993302	0	0	2600571	2788807	2755658	3435141	0	3094220	2554506	3908600	4501074	4907758	4101335	3435100	3566067	0	2471074	0	0	2925484	0	3227067	3123802	2639013	3335180	3975306	3326024	3652993
172.098	173.105	C8H15NO3	[M-H]-, [M+Cl]-, [M+Na]+, [M+H]+, [M+K]+	-0.028	180 (0)	614046	61475732	58307408	63111748	101848672	108161848	82236280	120747288	64753916	141750160	226110144	256316128	243903584	114239808	154174576	103905624	59463780	63971692	70593880	112090936	76620496	72713704	108306456	120567456	98511336	212066656	197532144	202986416	134228848	135404704	94510440	52202632	64463764	61012872	122753592	85983896	86567632	95912264	152662752	151230416	204927984	199729776	175725744	123497752
258.171	259.178	C13H25NO4	[M-H]-, [M+Cl]-	0.614	178 (0)	409325	12205652	9092488	9284597	19481086	18303044	7517392	16637326	3367565	15354876	13119429	28061678	25344080	21653772	34243820	11465138	9980204	10847479	15977339	14232898	7281079	6155442	7836222	11413114	6409088	9419990	0	2871881	39708420	26021820	0	4746724	8811305	4277118	15624438	3565834	8074917	8604414	14429856	17875226	2919328	2540392	2955491	45051984
297.28	298.287	C19H38O2	[M-H]-, [M+Cl]-	0.254	180 (0)	355476	7593199	7057816	6205318	7576464	6322949	6724321	5135222	5044708	5801149	5457538	5227588	5942628	7553221	5679972	6038394	6237371	7166892	6872061	7203105	6566148	5887576	6396953	7858645	6277061	4876132	6292984	5108741	6456292	8113154	5149512	6155679	6517123	5927004	6271186	6088980	7329323	6816978	7318307	7849209	4987589	3981812	4816054	6384878
353.209	314.246	C18H34O4	[M+K]+, [M+Na]+	-0.232	58 (0)	299212	9266594	5925706	0	12410223	13269422	5106406	11530333	4040527	0	0	0	0	0	0	0	6411787	0	11158555	12238967	0	4902922	6149546	10068722	5137745	0	0	0	0	0	0	0	7188954	0	12674163	5401339	9177516	0	10449785	0	0	0	0	0
313.239	314.246	C18H34O4	[M-H]-, [M+Cl]-	0.207	180 (0)	337369	16086903	13747716	14566773	17360048	13577641	12817756	12751168	10376283	14270091	12362937	13344528	12644820	12654033	13159927	13192082	13496277	16767316	15661409	13895034	13321762	12563990	14055240	13442651	15155765	11042416	14928931	13826518	14252069	13781114	12502141	14015331	15431506	12438762	13865995	14427645	14297369	14286057	14497944	15071029	10864074	12451872	10655569	14854876
187.098	188.105	C9H16O4	[M-H]-, [M+Cl]-, [M+H]+, [M+Na]+, [M+K]+	0.253	180 (0)	564820	87929080	71580184	79006848	118864856	113597304	75611368	104733272	60483948	118721560	91686976	127462840	110281368	84165440	121853136	93984120	70203288	72084536	86143472	105808712	73436280	66618268	85476904	108783784	76590352	82395744	68586328	69060008	110032736	102707096	60121108	59394264	77689760	63278796	124993928	79118272	96743784	80201832	119478536	124849728	78779912	83029112	72374440	99102184
286.202	287.21	C15H29NO4	[M-H]-, [M+Cl]-	0.082	180 (0)	369235	40765856	33039238	26527258	65491728	96897808	24918408	85477464	7231832	49959132	29790906	62925972	64411208	35769860	59685156	16437501	32587886	45156408	60283812	61872224	14955817	14777421	31920338	40599276	21562412	9155002	6199172	4001574	77717320	42386780	3281277	10676738	24583670	9134590	63129524	12458568	19334428	22557718	48074856	70729096	6069176	7312102	4929382	68820888
225.11	202.12	C10H18O4	[M+Na]+, [M+H]+	1.316	108 (0)	469489	0	4135712	0	22986100	0	0	0	0	0	14429075	14191931	14437243	23593688	25810228	27160926	0	0	0	0	0	0	3209108	3542593	0	16055781	17956718	15569393	30711212	33214282	17698610	0	0	0	0	0	0	0	0	6867014	9874909	14247587	14878985	20450036
201.113	202.12	C10H18O4	[M-H]-, [M+Cl]-	0.005	180 (0)	525455	22417658	20321706	21934134	34489256	30227652	26323502	27024202	22091220	36378936	31362740	35588656	33821396	33111392	35905848	31607784	21402492	22382156	24528528	29597680	28203400	27244764	29263540	35289288	30393050	35614640	37839216	38237504	38203128	40715832	31924866	21288648	23504156	21594186	31053748	26979382	30209448	29875492	32736792	33612228	32356564	37500272	33357600	33504718
216.124	217.131	C10H19NO4	[M-H]-, [M+Cl]-	-0.031	166 (0)	489023	34937180	26394042	40236620	60445248	67112960	23986710	62437344	25174678	81282760	54930472	100712024	90409192	70578872	114625112	55122452	25296922	42169636	40202248	77224728	21445294	16495320	28806742	58854512	22518074	43220664	9019506	10092129	79707688	73599048	9400794	22633336	40746384	31009488	91852560	38212096	38463760	22556084	89070736	86319312	10592165	11657516	8574635	68483048
252.074	253.081	C9H11N5O4	[M-H]-	0.391	83 (0)	419258	0	4719588	0	0	0	4958002	3991458	0	0	10161070	8049508	8298635	0	0	0	4734841	4274373	4888063	4865754	4458717	4152492	0	0	4032316	7939888	9057007	9521289	0	0	0	0	4081709	4927286	0	0	4637300	0	0	5698681	10855863	11560612	8235082	0
426.359	427.366	C25H49NO4	[M-H]-, [M+Cl]-	0.146	33 (0)	247857	0	0	0	0	0	0	0	0	0	0	0	0	0	0	0	0	0	0	0	0	0	3572020	0	3425741	0	0	0	0	0	0	0	0	0	0	0	0	4631036	0	0	0	0	0	0
222.077	223.084	C11H13NO4	[M-H]-, [M+Cl]-	0.152	180 (0)	475912	37083116	38901864	36770708	39471436	41199956	42855924	44297308	34610040	41771144	66604256	66359884	67649152	45140080	37774340	36802624	40350056	38671752	41166320	42155136	43271636	42902184	46861104	45500964	44734500	69453984	76069504	76360344	45736412	43785208	51892996	39074320	36822824	39146912	40653024	44107780	40938552	39391536	43256292	42386920	74775632	77736720	69252096	38952336
257.176	258.183	C14H26O4	[M-H]-, [M+Cl]-	0.138	180 (0)	410954	10452667	9369190	9131358	11464533	8843143	7853738	7864956	6383522	9778248	11469316	13680806	11910288	11195066	12266544	12015949	10460589	9971994	11649494	9209770	8912350	8093722	9001978	9774517	8799744	12162301	13344803	12572003	13787161	14291093	11663851	9183554	11302694	9544699	9989824	8524861	8674579	8424890	11954721	11540230	10922926	11478989	11978397	12419588
228.027	205.038	C10H7NO4	[M+Na]+	0.611	108 (0)	463471	7707197	7846903	7305444	15367202	13366411	9521124	13821310	17415308	14791182	0	0	0	0	0	0	6411937	7133516	0	10900198	13266554	12178623	17196190	19298446	14123984	0	0	0	0	0	0	3295599	8279124	0	10282894	12694432	14590212	21227800	12336400	17229898	0	0	0	0
228.027	205.038	C10H7NO4	[M+Na]+	-0.179	38 (0)	463472	0	0	0	15439545	0	0	0	14294100	0	0	0	0	0	0	0	0	0	0	0	0	0	11301604	0	0	0	0	0	0	0	0	0	7721958	0	0	9065433	0	0	0	12286577	0	0	0	0
259.093	258.086	C10H14N2O6	[M+H]+, [M+Na]+	1.432	180 (0)	407911	13516871	13838318	15156119	19792068	16829344	13141548	11789177	10329708	14068383	4746107	5305404	5489006	11673942	11247390	11087881	14307953	14231380	14479782	14370724	15395748	13752644	14727519	20334608	13347316	6179092	5592894	5575520	9236155	10317935	8888266	15725292	17924514	14041733	15592488	16325326	19087238	15209822	15218197	16956178	5100978	6395520	4589063	12216297
257.078	258.085	C10H14N2O6	[M-H]-, [M+Cl]-	0.107	180 (0)	411091	632865216	629852800	663796096	427457248	468984768	514363072	391008128	285991424	402053792	88294568	86238968	87923480	63155020	57470548	53684416	621073856	574834624	702929728	506615744	480971200	468283904	427942976	370494688	401513344	89350992	93215552	92547040	61368544	58569948	68615144	666383936	568496576	695627840	484487680	522111904	479469440	352122656	422596672	426474432	111055992	110418856	96798168	63781920
215.129	216.136	C11H20O4	[M-H]-, [M+Cl]-	-0.068	122 (0)	491285	16645431	14499805	17822418	0	0	0	0	0	0	19913050	21947238	19909470	19075228	21444112	19360214	14446181	16864774	18353140	0	0	0	0	0	0	18804404	17962126	18828458	20842488	22040414	15760336	14795055	16490864	16385403	0	0	0	0	0	0	16847408	19199070	16811804	18823620
197.079	174.089	C8H14O4	[M+Na]+, [M+K]+, [M+H]+	1.112	136 (0)	536211	25557896	23254752	29073986	3561613	2945204	0	12420801	0	0	16798000	19475240	19940038	29091962	29024196	30375658	23921334	30192750	21765000	0	0	0	0	0	1710986	21991658	19764344	17690352	32871950	42470704	22230622	20693438	23276152	17467830	0	6459338	2563091	0	0	0	11746588	17013886	18871766	27944378
173.082	174.089	C8H14O4	[M-H]-	0.221	110 (0)	610555	30985242	28234472	27945892	0	0	0	6060563	0	0	35519312	41477132	37978272	34562828	35894340	37136520	26216484	32356442	32645802	0	0	0	0	0	0	36698932	36974680	38820548	38156364	42782672	30803602	27107604	0	30247020	0	0	0	0	6847487	0	34716660	39139792	35578856	33407996
166.072	165.065	C6H7N5O	[M+H]+, [M+Na]+, [M-H]-, [M+Cl]-	0.497	117 (0)	636323	0	0	0	0	2818888	2717509	3180469	3173936	3634367	7537676	7192429	5827060	8525009	7919752	9235067	0	0	0	0	0	2520810	3957903	3447707	2740075	7603520	6611954	7114613	7179965	6551027	7906651	2302026	0	0	0	3472408	2835976	2747004	3592511	3136396	5291405	4804484	6646733	5448249
213.186	214.193	C13H26O2	[M-H]-, [M+Cl]-	0.216	180 (0)	495698	23818616	24359444	23453014	38567788	31310888	29202802	27837478	21845378	31232014	26782530	28933016	29418724	31408782	31863636	29280824	26199778	28543752	28201458	31728826	30095352	32371374	31581272	35353148	32509244	29451802	29663390	30551448	35651888	40208116	25570496	22193978	27745822	26932564	38003388	31969392	35331652	35881288	36764488	38194584	24399816	27549398	23541942	34221548
227.129	228.136	C12H20O4	[M-H]-, [M+H]+, [M+K]+, [M+Cl]-, [M+Na]+	0.343	180 (0)	465326	19456628	22491688	24065536	20311904	18261880	15792126	17811798	15184140	19650420	29689244	29656692	27435112	27426190	26870242	26107870	23249998	24258312	27513990	17939600	16556191	16984146	19915780	19391236	19792910	28516036	26348868	24616202	20590240	24012888	20644438	23795556	25824458	24956202	20299346	17487640	18578312	21388404	21634892	20514714	28091562	29485130	25519314	18549368
209.151	186.162	C11H22O2	[M+Na]+, [M+H]+	1.112	179 (0)	505260	5998448	4787108	5603242	6234127	5252528	4137210	4806045	6661850	5753992	5903460	7706070	6979318	11090609	9820047	10126801	4324863	5930335	4963917	4846817	5563441	6592360	3411229	4284813	3541642	8961014	10926345	8205047	6572447	7380507	9247004	3318690	5597851	3078185	3811137	4555489	4430583	4515326	3959939	4580860	8923041	9794262	12954929	8179831
221.131	186.162	C11H22O2	[M+Cl]-, [M-H]-	-0.994	91 (0)	477892	0	0	0	0	0	0	0	0	0	16789042	16374271	32894744	32780072	93497784	11689316	0	0	0	0	0	0	0	0	0	73045144	49299796	25227408	3016077	3722184	6145157	0	0	0	0	22292676	0	0	23434848	11844501	0	38918040	54689492	4683724
173.006	150.017	C4H6O6	[M+Na]+	-0.032	34 (0)	610822	2659486	3223717	0	0	0	0	0	0	0	0	0	0	0	0	0	2787226	2654614	2867008	0	0	0	0	0	0	0	0	0	0	0	0	3085167	3830932	2447268	0	0	0	0	0	0	0	0	0	0
149.009	150.016	C4H6O6	[M-H]-, [M+Cl]-	-0.053	84 (0)	709191	44869656	46941132	45883796	0	0	0	0	0	0	0	0	0	4603584	3219425	2805778	45997744	45170396	36761384	2653199	0	0	0	0	0	0	0	0	0	2466777	0	59747476	45714656	37146664	0	0	0	2736833	0	0	0	0	0	3011614
206.046	207.053	C10H9NO4	[M-H]-	-0.157	160 (0)	512936	0	0	0	3729194	3312177	3240772	3183639	0	3860486	7240994	6079350	7427282	6814648	5372387	4671601	0	0	2881494	2854942	0	3500026	3237049	3967814	3635858	7460391	7539018	7818297	5798870	5612366	7123129	2907394	0	3065224	3645774	2486485	3325624	3653036	4519072	3841591	6974403	7133174	7240433	6756514
256.094	257.101	C10H15N3O5	[M-H]-, [M+H]+, [M+Na]+, [M+Cl]-	-0.05	180 (0)	412681	267334848	259738432	268230848	194409504	201725552	216712480	150381872	103480248	152977344	36073156	34000636	34679100	19854764	18446724	15513286	262317200	257787504	297887456	226179184	213590656	208374752	167763296	153375216	160943344	35342184	37956020	38665336	19927984	19216886	22902008	276598912	251048848	294631232	217864048	224735200	210205936	143687264	169918528	170623712	37541136	36856396	31155986	18896932
160.133	159.126	C8H17NO2	[M+H]+, [M+K]+	0.132	180 (0)	659924	2366606	9543327	8754184	11537691	10267016	9606108	9274065	8458703	12204334	25245898	30320704	30022218	64051280	65176068	67689048	10272088	10529101	8554080	12159523	8419194	9338447	11299230	13549671	8816051	25198402	22261662	21335920	60690380	60608024	71807416	8804231	10353350	10688181	11822551	11597602	12331325	11521697	12973781	13178875	14343713	18899000	18586728	54500720
176.039	177.046	C6H11NO3S	[M-H]-, [M+Cl]-	0.079	114 (0)	600377	0	0	0	15374258	16480797	18938842	17396712	0	18353432	0	0	17351226	3441046	3322125	3450839	0	6754856	7687761	16567899	18083706	16991616	21015594	20482112	20008930	17853080	0	20414084	0	5793557	0	5940822	6493169	7239648	18174056	17297788	18019820	16217655	17575958	19767314	0	0	0	5454753
303.083	304.091	C11H16N2O8	[M-H]-, [M+Cl]-	0.208	180 (0)	348701	61611288	100853840	100227304	25685508	27658310	30820566	22352890	18705964	23132882	3996269	21393094	25783924	16179010	16363835	14695349	104297624	103089280	110071720	28830536	28498906	25217606	22306230	19802522	20790078	21334360	22669782	21628438	15057327	13282493	16932150	106027504	104634960	113273848	26447902	28387030	26736042	18205352	21609428	21425724	32486758	32880518	30554600	32711362
203.15	202.143	C8H18N4O2	[M+H]+, [M+Na]+	0.182	162 (0)	520241	6712995	15327256	12887214	12463318	12669005	13156002	4356537	4862706	3277261	5109155	4173015	5413715	7966963	7792566	9459241	5909214	12425512	12433113	12917272	13768189	14448782	3108957	4908765	4596944	6150268	5624599	6222110	7079427	8349541	9493772	13866620	15582977	14249581	11458213	13220501	13749055	3197199	2834120	3236293	4238996	5524075	4643295	7692368
320.096	297.107	C11H15N5O5	[M+Na]+	0.091	29 (0)	330165	0	0	0	0	0	0	0	0	0	4835973	3548167	4832295	0	0	0	0	2699527	0	0	0	0	0	0	0	5077477	6218533	6291067	0	0	3893172	0	0	0	0	0	0	0	0	0	6023766	5698974	10220434	0
296.1	297.106	C11H15N5O5	[M-H]-, [M+Cl]-	-1.229	59 (0)	356925	0	0	0	0	0	0	0	0	0	23040652	5246724	21809898	0	3581223	5097682	0	0	34067176	0	0	0	3791599	0	0	20679694	23656082	5888272	7567521	0	0	0	0	0	0	0	0	5057119	0	0	4591454	25454208	4676740	0
229.039	194.069	C9H10N2O3	[M+Cl]-, [M-H]-	0.102	51 (0)	461399	11112578	10536016	0	0	0	0	0	0	0	0	0	0	0	2405466	2793046	12300652	0	0	0	0	0	0	0	0	0	0	0	3227183	0	0	0	14169351	15252014	0	0	0	0	0	0	0	0	3918517	2587855
313.069	290.079	C15H14O6	[M+Na]+	1.353	35 (0)	337548	0	0	0	0	3077822	2576175	0	0	0	6644254	5650203	4314799	0	0	0	0	0	0	2637622	0	0	0	0	0	5245353	5172942	4814365	4057981	3314232	0	0	0	0	3657454	3159697	0	0	0	0	5501000	0	4528478	3354760
162.023	163.03	C5H9NO3S	[M-H]-, [M+H]+, [M+Cl]-, [M+Na]+	-0.037	136 (0)	652228	0	6668053	6011677	46889868	65292092	80664944	24658608	20247412	29644474	5152141	5843298	6087705	3703264	3263102	2650167	0	5650350	5771472	46798460	74017840	73326000	41528524	38498940	43527104	5796774	5983974	6488856	0	3791796	0	0	6121641	5626125	63634724	61876992	73436744	24985568	29691462	38496524	6608438	6402409	5152922	0
627.295	592.326	C33H44N4O6	[M+Cl]-, [M-H]-	-0.681	37 (0)	168471	0	8492568	0	7599218	0	7211856	10317713	0	8480361	0	12285729	11401339	6365193	0	4379060	0	0	10553471	0	0	8760786	10616296	10735766	9375339	0	0	14327075	0	0	0	8936863	0	0	0	0	0	10569363	13270972	12280891	16189532	15697412	12957071	3470483
289.152	266.162	C14H22N2O3	[M+Na]+	-1.972	108 (0)	365499	0	0	0	19078866	18860432	0	16997148	14200027	0	16784408	16355546	16654795	0	0	0	0	23661284	23342488	0	18539476	0	18961114	13722202	0	15133412	17183048	15143302	0	0	24561516	0	0	24715720	0	0	0	14341670	16496482	15551927	14632161	14018338	0	0
166.053	165.046	C5H11NO3S	[M+H]+, [M+Na]+, [M+K]+	0.755	91 (0)	636440	96628440	78989864	80508752	32385348	35377132	32618818	31732930	23791658	31041992	0	0	0	0	0	0	84093240	83040456	84190328	35541180	37445692	36535300	34000204	33780976	32127236	0	0	0	0	0	0	93826216	101746456	101447656	41695700	46475660	41879172	34959188	36532912	37342244	0	0	0	0
164.039	165.046	C5H11NO3S	[M-H]-, [M+Cl]-	-0.052	117 (0)	644240	119288976	100808648	104252376	62516640	61521704	60119188	50326292	28262294	52708860	0	0	0	0	0	0	111471440	112830624	124787448	65049896	63185868	61788248	58875472	63312532	59396352	0	0	0	0	0	0	126646512	138155536	147690944	77609048	75123240	77577928	61325544	65125856	67750656	0	0	0	0
230.14	231.147	C11H21NO4	[M-H]-, [M+H]+, [M+Cl]-, [M+K]+	0.095	180 (0)	459182	570778176	362843296	278260224	753905472	464264128	253295328	424258656	152753040	351130784	132483808	344178368	275298400	247298592	373492768	122334952	413491264	309775552	705045376	386307584	317820288	306152128	364049312	458427200	316156896	109907856	11819807	11902106	507553120	308732160	11598566	151907344	282596672	177344320	451498432	150997360	403492160	300423680	367378912	388990688	20627466	22749318	15227417	545073792
166.037	167.044	C5H5N5O2	[M-H]-	0.065	40 (0)	636532	0	0	0	0	0	0	2212701	0	2225317	4481124	4023047	4253206	0	0	0	0	0	0	0	0	0	2877981	0	2925105	4743555	4170959	3927143	0	0	0	0	0	0	0	0	0	2899980	2567189	2822189	5515273	5979770	4624259	0
287.245	286.237	C14H30N4O2	[M+H]+, [M+K]+	0.974	31 (0)	367895	0	0	0	0	0	0	0	0	0	4643813	3835730	5000456	5855378	6422271	7127623	0	0	0	0	0	0	0	0	0	5795790	4012110	5149649	5968135	5395145	7424210	0	0	0	0	0	0	0	0	0	4320688	3700678	5553979	5701319
325.199	286.237	C14H30N4O2	[M+K]+, [M+H]+	-1.171	90 (0)	324984	3002658	0	0	3344969	2945646	3349747	0	2923792	0	0	3970633	3343967	0	0	0	0	2911488	0	0	3925801	3435016	0	0	3736610	0	0	3033970	5162101	5372401	0	0	3483713	3065370	0	0	0	3581843	0	3475171	0	2692765	0	4984442
344.28	343.272	C19H37NO4	[M+H]+, [M+Na]+, [M-H]-	1.63	48 (0)	306947	0	0	0	0	0	0	0	0	0	0	0	0	0	0	4259066	0	0	0	0	0	0	0	0	0	0	7892482	5184832	0	0	7797675	0	0	0	0	0	0	0	0	0	0	0	6120043	0
167.116	144.126	C7H16N2O	[M+Na]+, [M+K]+, [M+H]+	0.737	155 (0)	632437	0	2792380	2776936	4592435	3888384	3064579	4873535	5103509	5958326	36286892	36554704	36793880	163723600	156194784	150797488	3099544	3682917	3463087	4543187	4303678	4101763	7448665	7724923	7525854	38733736	38364664	38181000	99819624	100496624	118080368	4048368	5616212	5295819	6417770	6967994	9025107	9511456	8129322	9221218	28720384	34359516	30907640	128077072
243.16	244.167	C13H24O4	[M-H]-, [M+Cl]-	0.153	180 (0)	434594	25716828	15557885	19685812	20668664	29213258	12278304	24122230	10728406	27936710	22573114	29000340	28203944	16894842	30495038	15965427	14449288	17880572	21185234	22709752	10407363	8981315	13088742	17729420	10123847	11816180	11726038	12377526	30191684	22149060	9362148	10605682	17363978	10616859	24537372	9800236	11357787	10070526	22567672	28132246	10094320	11716758	11310140	20082160
278.117	243.147	C12H21NO4	[M+Cl]-, [M-H]-	0.268	152 (0)	380008	17935968	14483609	11666881	21998656	15558048	16756931	18390424	6483238	17228448	10878634	21649922	18710044	0	23812356	11053643	13715031	10462746	19476908	16887154	12936253	11793000	18984804	16179558	20309126	7582447	3171088	3457255	0	0	2976253	0	10284208	0	17574838	7206100	14955723	20735580	15851914	18079094	0	5472372	0	0
562.252	563.26	C26H45NO8S2	[M-H]-	0.991	26 (0)	187954	0	0	0	0	0	0	0	0	0	0	3826697	0	0	0	0	0	0	0	0	0	0	0	0	0	3449267	4455295	0	0	0	3660172	0	0	0	0	0	0	0	0	0	4195346	4126984	0	0
594.242	595.249	C26H45NO10S2	[M-H]-	0.685	82 (0)	177833	3470647	3685890	4059376	0	0	3268782	0	0	3424851	3370799	0	0	0	0	0	0	4018630	0	3469889	3148240	0	0	0	3805397	0	3826347	3386923	0	0	0	0	0	0	3004244	4057586	3529420	0	3419666	3943921	0	4174167	3724908	3627869
471.242	472.249	C24H40O7S	[M-H]-	0.153	70 (0)	224249	0	48044424	49643716	0	0	0	0	0	0	3910893	0	0	0	0	0	44227300	46640652	50693380	0	0	0	0	0	0	0	0	0	0	0	0	44656948	43261040	46512220	0	0	0	0	0	0	4404563	0	0	0
391.226	356.256	C20H36O5	[M+Cl]-, [M-H]-	0.539	74 (0)	270115	0	0	0	0	0	0	0	0	0	0	0	0	3495818	0	0	0	0	0	0	3595626	0	0	0	4145567	0	0	0	0	4764651	0	0	0	0	0	0	0	0	0	3794861	0	0	0	0
145.047	122.058	C4H10O4	[M+Na]+	0.217	74 (0)	728561	2755545	0	2995718	0	3734239	3977612	3793602	2446169	3543869	2827092	2794914	2549262	3672426	3113709	4505014	0	3326767	0	3852270	3133341	3640118	3590900	4062356	3353580	2693887	0	0	2276829	2505306	2489373	3469316	4014704	4025141	3976776	4491019	4574607	0	4007999	4157908	0	0	0	2664600
174.052	175.059	C5H9N3O4	[M-H]-	-0.058	75 (0)	607230	5692867	4133905	4649092	0	0	0	0	0	0	0	0	0	0	0	0	5097329	4567137	4701526	0	0	0	0	0	0	0	0	0	0	0	0	5549517	4392758	5553435	2468268	0	0	0	0	0	0	0	0	0
233.063	210.074	C7H14O7	[M+Na]+, [M+K]+	0.035	125 (0)	453468	33606952	40777804	42642792	14799112	14066659	12554288	9355595	11352247	12378233	5644695	0	0	0	0	0	37664340	38225144	37250836	13458566	14527363	13304335	10519384	12140248	8315986	4942771	5304079	4622163	6533864	5993759	0	36037776	39685160	34226084	12531601	11284780	9643136	9791890	7445077	7591227	4339118	3695025	3911996	0
245.043	210.074	C7H14O7	[M+Cl]-, [M-H]-	-0.229	166 (0)	431297	300937120	349230464	367154752	85592944	83949776	92902072	74767408	0	75054448	44534100	43220476	42686560	17033888	14726986	14131582	330016128	317220288	381095808	107115000	102160768	100522288	84505304	84411336	80450768	45257828	50374448	51069412	15575229	15895999	18325850	330676640	330363392	359578528	93537128	101069976	94304224	81614984	84197632	78510608	47855452	49793912	40367324	14798970
304.101	281.112	C11H15N5O4	[M+Na]+	-0.363	26 (0)	347504	0	6451522	0	0	0	0	0	0	0	0	0	0	3876587	0	0	0	4868761	6561147	0	0	0	0	0	0	0	0	0	0	0	0	0	6404182	6265300	0	0	0	0	0	0	0	0	0	0
595.35	596.357	C33H48N4O6	[M-H]-, [M+Cl]-	-0.79	100 (0)	177502	0	0	0	0	0	0	0	0	0	0	0	0	4040642	0	4070579	0	0	0	0	0	0	0	0	0	0	0	0	0	5552481	4834413	0	0	0	0	0	0	0	0	0	4393679	3309485	3734214	0
151.051	152.059	C7H8N2O2	[M-H]-	-0.007	37 (0)	699708	0	0	0	0	0	0	0	0	0	0	0	0	2549617	2259359	0	0	0	0	0	0	0	0	0	0	0	0	0	2993505	2462659	2386334	0	0	0	0	0	0	0	2200543	0	2392874	2837763	2747282	0
204.124	205.131	C9H19NO4	[M-H]-, [M+K]+, [M+H]+, [M+Cl]-	0.58	65 (0)	517704	0	0	0	0	0	0	0	0	0	27616318	26947710	26154018	34971712	33081898	31378848	0	0	0	0	0	0	0	0	0	27516370	32011476	28951086	36859848	35269832	45070296	0	0	0	0	0	0	0	0	0	34048508	33505514	28934148	37478144
228.121	205.132	C9H19NO4	[M+Na]+	1.019	70 (0)	463264	0	0	0	0	0	0	0	0	0	3572769	3436204	3460988	7013111	8104548	6797610	0	0	0	0	0	0	0	0	0	4423578	3110538	0	3305697	3948282	3117905	0	0	0	0	0	0	0	0	0	0	3703179	3504253	2642452
197.068	198.075	C7H10N4O3	[M-H]-, [M+Cl]-	-0.08	68 (0)	536302	2699396	3952262	4645061	0	0	0	0	0	0	8840456	0	0	0	0	6896246	4320342	5792057	5468517	0	0	0	0	0	0	0	0	0	0	0	7748849	4185830	5411673	5216193	0	0	0	0	0	0	0	0	7954721	0
215.115	216.122	C8H16N4O3	[M-H]-	0.127	75 (0)	491305	0	0	0	0	2560064	2575646	0	0	0	0	0	0	0	0	0	2476746	0	0	3525097	2605032	0	2470537	2618847	0	0	0	0	0	0	0	0	2514504	0	0	2693770	0	0	0	0	0	2596431	0	0
194.115	171.126	C9H17NO2	[M+Na]+, [M+Cl]-, [M+H]+, [M+K]+, [M-H]-	0.848	115 (0)	544397	0	0	0	0	0	0	0	113573896	0	75250968	185263840	149343712	168311776	263608960	108352696	0	0	0	0	0	0	0	0	0	57733996	8536347	7178722	286115584	175833952	7253388	4940569	0	4548939	0	0	0	0	0	0	9994674	12087575	9133015	340096160
180.102	179.095	C10H13NO2	[M+H]+, [M+Na]+, [M-H]-	0.809	61 (0)	586792	0	0	0	0	0	0	0	0	0	3939802	0	0	0	0	0	0	0	0	0	0	0	0	3113354	0	4922192	3830977	6541307	0	0	0	0	0	0	0	0	0	0	0	2929796	3388523	5529982	5486961	0
211.069	188.08	C7H12N2O4	[M+Na]+, [M+K]+	1.329	147 (0)	500668	12370172	15303871	13815874	30670590	32994244	34041772	41920276	41876336	40937828	0	14671690	0	23273282	21389938	0	13976053	14616580	13797316	30387758	33485006	31753084	40512860	46876236	38401064	16098603	0	15367215	20551672	19826756	0	14368818	17628250	15206744	30573820	34710896	32716560	39706072	40895540	36146208	0	0	0	0
187.072	188.079	C7H12N2O4	[M-H]-, [M+Cl]-	-0.048	125 (0)	564961	49720636	54539460	60604544	151355232	146310432	155925024	173647920	102116296	178545424	0	0	0	0	0	0	57934928	59555296	64328776	152183792	146511856	151387120	191338560	190662576	183321984	0	0	0	0	0	0	63116252	61599184	68170024	155779168	156892912	148554640	173308400	196754688	188033072	0	0	0	0
216.034	217.041	C8H11NO4S	[M-H]-	0.068	56 (0)	489165	0	0	0	0	0	0	0	0	0	12159190	11686639	11290610	13173256	10557357	10579534	0	0	0	0	0	0	0	0	0	12255041	0	13355661	12629801	11501370	13205918	0	0	0	0	0	0	0	0	0	12271999	13365859	11482791	12401705
422.328	423.335	C25H45NO4	[M-H]-	0.26	174 (0)	250222	6767028	5862548	6529685	10313266	6380772	4953484	6094441	0	5971384	7958947	8254376	8910894	14193174	11600525	9999301	4667870	6355238	7004348	6174024	4974915	6996338	6557164	7844547	7275156	7512575	6611790	9213548	13522539	15209501	8866323	6143166	8674344	6909518	8516484	6585020	9679423	10943629	9244271	9353249	7460004	7626862	4882545	13498794
700.493	701.501	C38H72NO8P	[M-H]-	1.754	55 (0)	150859	4927879	5942065	0	7190907	5688005	0	5021667	0	0	0	4100621	0	4765398	0	0	4923360	5752058	5347975	5112761	5207801	5681263	0	0	0	0	0	0	0	7221263	0	0	5648241	5050734	0	5248505	5565209	6235019	0	6014577	0	0	0	0
317.209	294.22	C18H30O3	[M+Na]+	0.806	45 (0)	333143	0	0	0	0	0	0	0	0	0	0	0	0	0	3967064	2957009	0	0	0	0	0	0	0	0	0	0	0	3565910	0	0	3328886	0	0	0	0	0	0	2651902	0	0	0	0	0	0
261.037	222.074	C8H14O7	[M+K]+, [M+H]+, [M+Na]+	0.688	123 (0)	404858	199015568	159670048	138296432	12452996	9756824	0	0	0	0	0	0	2728030	0	0	0	145999808	157941440	90667032	6326726	8869217	8649993	0	0	0	2748133	0	0	0	4136723	0	112881400	213004560	89339592	7204060	0	9008630	6185829	0	0	3117233	2883423	4812663	0
221.067	222.074	C8H14O7	[M-H]-, [M+Cl]-, [M+H]+, [M+Na]+	-0.103	180 (0)	478080	45737868	47810320	47304980	65531152	65303020	65237592	56717744	42903948	61106104	45583648	44451180	44220320	33889056	33140844	29791932	47001664	49347388	53287996	63218752	64651760	63451388	63939192	63252644	61779704	43438868	45517580	45895004	32967886	33109630	31741230	52758516	53603516	55531500	69177792	66606596	68815640	63733392	65068228	64237348	43771484	46820684	42228672	34087444
461.254	462.262	C26H38O7	[M-H]-	0.971	164 (0)	229105	9915412	8696462	8132063	13760317	10717050	8212017	8917597	6612014	10145136	7759098	11530826	9946727	8332517	0	7008707	11094283	9074483	11979581	10578140	9091622	8509625	12430364	11524248	11069230	9619632	3796198	4277646	0	7790838	4803190	8332379	10335407	8926591	11927689	7642434	9567351	12919359	9635785	8915210	5055023	4175581	3375301	8152213
504.346	505.353	C26H52NO6P	[M-H]-	0.562	67 (0)	209530	4503702	3205506	0	10078514	4499712	4457451	5060809	0	6451773	0	5385480	0	0	0	0	3139528	2946016	7633172	4483719	3537792	4844747	5416590	0	9650213	0	0	0	0	0	0	0	0	0	8238377	0	3295268	9585971	8072049	7107140	0	0	0	8234119
241.181	242.188	C14H26O3	[M-H]-, [M+Cl]-	0.337	180 (0)	438160	5395460	5810002	5010854	5846336	4937341	3537039	3662793	2755919	3690086	3377968	5230963	3748716	3976155	5131228	4133137	4658293	4090315	5674688	3647281	3831795	2720566	3379454	4155755	4456216	3766294	4882756	5903186	5089386	5234164	3894683	4206633	4991170	4961963	4588729	3276123	3847698	4555639	4815858	4828442	3731149	4520191	4390518	5288470
381.298	358.309	C21H42O4	[M+Na]+, [M+H]+	1.821	168 (0)	277148	7830746	7048622	5742920	6990912	8728740	7633225	8810898	5235456	5440408	6054338	8829295	7513989	14550856	16473759	14080210	5758879	7201976	7787746	8385052	0	0	6894534	8648985	8435722	5590252	5998025	7842603	15491267	15501113	12591119	5171787	8517680	5559472	9213366	8107678	7370455	8604852	7295878	6512849	6307842	6890837	6034675	16438505
462.259	439.27	C20H42NO7P	[M+Na]+	-0.268	80 (0)	228621	6160994	0	0	5770793	6165949	4186952	0	0	5098177	0	3982744	4501383	0	0	0	7405580	3820503	0	0	5346595	6914482	4213920	4851018	4796418	0	0	0	0	0	0	0	7038228	7744389	4407174	6046945	4522131	0	4272815	0	0	0	3001936	0
337.215	302.246	C17H34O4	[M+Cl]-, [M+Na]+, [M-H]-, [M+H]+, [M+K]+	0.169	177 (0)	313396	20899734	17153126	18580210	25711316	26328028	21660078	27243960	12144851	27681096	28646466	40652148	38699392	24690554	31875908	28176196	17060964	14555034	17976172	18366288	16932488	15584378	23773806	24428866	24239962	17703664	14367450	17713978	31349128	25815710	13955291	9890185	15494534	11262555	22042746	16983806	23736728	24964020	25351048	27125830	17033328	19677688	10940586	28116088
299.223	300.23	C17H32O4	[M-H]-, [M+Cl]-	0.032	180 (0)	353168	7095891	7296661	6458742	9933995	6571662	7312714	8570509	5729618	8183870	6889828	7323469	6616401	6727852	7364346	6382495	5646507	8071720	9357318	7280005	7982651	7125142	7325526	8462412	8330895	6963414	7557092	7130868	9730988	9358299	6083447	8063889	9348798	7353708	8356070	7511416	7754221	9879820	8579658	9745000	6233667	6308248	5744094	9758770
315.254	316.261	C18H36O4	[M-H]-, [M+Cl]-, [M+Na]+, [M+H]+	0.238	180 (0)	335209	173452960	150031360	142830096	188592400	201109264	170306192	185718240	135068864	188905904	140711536	208866832	179388768	144104848	207473376	158136256	137631696	112350200	140209056	154411040	131822640	115758400	147799760	140748384	166200432	114542904	120377912	139952464	179810960	136898176	103824480	93011520	111933576	86287968	176351376	115302328	153661008	155811056	161475856	185816016	112934664	136466352	105403480	137357728
353.266	330.278	C19H38O4	[M+Na]+, [M+K]+, [M+H]+	-0.098	177 (0)	299159	51873276	35844756	31829858	61111496	78231288	51617988	84633904	32159434	54448396	41902384	77680624	72377216	86852464	122951776	91385648	37356416	35547476	43277924	44188856	32923156	34076920	42680608	52106796	41537664	20200288	19379556	26779540	109593376	64333804	44202880	24708694	38617036	25208346	55854108	32136096	39545088	63665848	44749644	44546396	31902304	39370876	20762108	92570688
329.27	330.277	C19H38O4	[M-H]-	-0.329	180 (0)	320940	8547460	7606408	7967869	10905384	9714868	9346630	8310102	5948998	8380481	8911093	9239370	10034652	10386129	9623591	8619890	7351436	9173940	8960382	9724097	9502448	9774722	9255506	10488741	9346306	9138505	9348566	10042569	10206591	11392707	8544682	8575923	10127228	8623633	9051763	8847129	9418508	9956469	10779360	9995692	7986128	9100905	7873449	12180440
327.254	328.261	C19H36O4	[M-H]-, [M+Cl]-	1.262	179 (0)	322916	11591302	9752539	10037053	12650046	9915487	9408214	10357499	6086829	9591732	7970643	9129351	9599225	8456808	10195264	8704153	10893652	10962923	10788583	11088375	10886116	8892813	10116905	10010431	10372070	8008771	8901957	10179949	10821524	12266143	8087175	9558334	10782795	9891851	11016687	10977336	11571262	11539638	10699145	13774655	7042743	6618442	6827458	11765691
391.262	356.293	C21H40O4	[M+Cl]-, [M-H]-	0.039	178 (0)	270090	6736088	4767544	7748611	5967903	5534694	8878304	5645652	4837554	6175924	6257208	6685878	7147486	6709026	5229031	5296804	5801657	3534700	8357796	6076388	11545785	7802374	9907054	9368568	11905706	7238263	7552940	11971793	9511308	8322469	7960879	5389703	5836067	5762676	6012877	6684755	7536321	12170439	6545446	7719073	8499246	9463737	6587298	7442853
383.317	384.324	C23H44O4	[M-H]-, [M+Cl]-	0.175	179 (0)	275688	7869939	6342490	8058477	8533780	8198424	6924058	8060649	5174911	7165404	5431987	6546934	5721728	6838284	6928563	6133862	7471497	8119963	9377744	8182104	8313470	8480614	7923167	9715070	8543536	6373112	6418832	7880734	9504292	8501696	6681517	7410475	9233998	7806625	9185764	8558285	8367995	8813374	9323469	9361183	5869976	6349694	5040263	7711847
411.348	412.355	C25H48O4	[M-H]-, [M+Cl]-	0.307	176 (0)	256901	5382889	5901103	5529957	5386921	5018348	5317064	5027224	3908459	4129968	3529621	3910859	4873991	4784016	3342515	4227180	6085823	7081759	6562617	5284920	5571161	6595056	3564284	6411544	5484899	4825988	3777985	5103103	5154991	5773015	4655114	4981739	6452128	5000517	6374960	4653802	5321222	5950813	4857034	6015257	3897562	3642090	2960299	4964815
433.329	410.34	C25H46O4	[M+Na]+, [M+H]+	-0.226	29 (0)	243869	0	0	0	3858912	0	0	0	0	0	0	0	0	0	3516257	0	0	0	3922590	0	0	0	0	0	0	0	0	0	0	0	0	0	0	0	0	0	0	3339199	0	0	0	0	0	0
305.018	306.025	C9H11N2O8P	[M-H]-, [M+Cl]-	-0.145	54 (0)	346458	499117376	543866432	555615168	0	0	0	0	0	0	0	0	0	0	0	0	539202240	525202816	579331712	0	0	0	0	0	0	0	0	0	0	0	0	545946816	515261472	576397376	0	0	0	0	0	0	0	0	0	0
304.034	305.041	C9H12N3O7P	[M-H]-, [M+Cl]-	0.506	137 (0)	347578	71176040	63078488	62184928	79794256	73361592	66079484	85793696	41125344	81030952	8891868	0	0	0	0	0	70218448	73771688	66959392	78524648	77689552	82469560	98277240	121333592	96264384	7907867	9242918	9275027	0	3424100	0	62376676	72592312	71880392	89160288	73807720	86127904	102995720	108647288	98475424	7664154	7688694	5825691	0
304.034	305.042	C9H12N3O7P	[M-H]-	0.446	64 (0)	347581	146550528	158512448	162862048	34659880	0	37193548	0	0	0	0	0	0	0	0	0	152463296	149117216	167713232	39253792	0	33697560	0	0	0	0	0	0	0	0	0	161446256	149026448	166554992	35111072	37199716	34256832	0	0	0	0	0	0	0
214.051	191.062	C7H13NO3S	[M+Na]+, [M+H]+	0.153	146 (0)	493750	11725155	12046199	11164536	6225806	5396904	0	4962373	0	5306411	15145011	13614438	14312616	4329824	4512274	4413557	10117364	3602295	4294804	4238874	5684990	4725544	0	0	0	15350843	14810128	10109568	0	2745768	0	9526044	10728351	10628271	4025495	5961119	5839485	0	0	5359571	13404533	12881892	15110103	3342258
190.054	191.061	C7H13NO3S	[M-H]-, [M+Cl]-	0.102	134 (0)	556097	17047086	17375020	16480636	74662696	76380088	81791664	123144152	81960592	120588024	266402976	259242512	263182320	40460452	34476264	37678948	17275274	15813806	16778722	77940352	76476424	77655320	135849328	126985632	126763840	266348432	282979168	294528000	30217694	29021952	0	15900727	17891254	18669114	87162864	0	92571416	139846144	148513152	148039408	284753728	296301440	258890336	0
409.311	410.318	C28H42O2	[M-H]-	-0.257	117 (0)	258180	0	0	0	2411532	0	3032470	3702052	0	0	3954241	4820468	3918187	4139251	3762728	2534930	0	2876718	0	0	0	0	6999795	3840063	3193730	16250199	16253023	20303674	2437438	3320972	36796188	0	0	0	0	2397738	0	0	0	0	0	3300603	0	2361967
336.251	313.262	C18H35NO3	[M+Na]+, [M-H]-, [M+K]+, [M+H]+	1.705	179 (0)	314281	45434088	34348980	18058608	60506472	45776416	61465144	37783244	17860374	23927436	10498064	35263792	24206850	20112742	36807316	12823046	34552216	20481692	62989816	27503920	39184864	40876128	65642432	34267128	69857152	6797385	4715435	8375786	50279936	26893664	15824452	9871723	16474926	9802387	31079534	9731646	32494164	78538232	22393004	22127726	20724298	24346620	6792679	51737224
328.321	327.314	C20H41NO2	[M+H]+, [M+Na]+	0.703	66 (0)	321894	0	0	0	0	0	0	0	0	0	0	0	0	0	3987428	3327067	0	0	0	0	0	0	0	2651845	0	0	0	0	4625230	3638548	2676158	0	0	0	0	0	0	3287468	0	0	2646643	0	0	3659581
214.108	215.116	C10H17NO4	[M-H]-, [M+Na]+, [M+Cl]-	-0.097	180 (0)	493563	11391216	10482357	10919608	14841728	13699338	10432056	10882421	6325033	12706216	11640237	12548275	12564884	11250612	13666167	9214707	9521348	9509565	10434144	11886353	8803162	9522399	9394616	12189867	10111721	10053951	6183638	7556304	12828725	11000524	7193909	9877072	10677388	9673241	13151805	10417877	10257552	9531662	12696746	13729506	10224377	9943637	8042956	10470293
232.119	233.126	C10H19NO5	[M-H]-	0.115	64 (0)	455266	0	0	0	0	0	0	0	0	0	0	0	0	14853479	16237078	0	0	0	0	0	0	0	4806329	0	0	0	0	0	17664396	16672007	18698030	0	0	0	0	0	0	0	0	0	0	27659262	21878386	15091252
228.124	229.131	C11H19NO4	[M-H]-, [M+Cl]-	0.102	174 (0)	463262	17235456	17032480	17009812	16952832	14736835	12979485	15178302	9369515	20303120	13196498	18495118	18076022	12016431	21463642	9188898	17865076	15404356	19029826	20085590	11974585	11746922	15212154	16013263	14879351	12737385	8876873	7395058	14429133	14052306	5077437	13332059	16918074	16933886	23958156	14501706	15833032	13884497	22529606	21922640	8998599	9275282	7445378	12832790
246.135	247.142	C11H21NO5	[M-H]-, [M+Na]+	0.282	68 (0)	429362	0	0	0	0	0	0	0	0	0	0	30235250	23152950	13768457	26385196	11290440	0	0	0	0	0	0	0	0	0	9612949	3681903	5059749	22118800	16908422	0	0	0	0	0	0	0	0	0	0	4142927	5360012	3283924	18858050
272.114	273.121	C12H19NO6	[M-H]-, [M+Cl]-	0.21	66 (0)	388394	10217437	7614804	8580339	10669528	0	0	0	0	10213872	0	0	0	0	9789039	6394314	8059153	8737849	9654645	11491349	0	0	0	0	0	0	0	0	0	0	0	8840516	8340035	8719373	11674289	0	0	4846513	11059598	11425245	0	0	0	7262955
274.13	275.137	C12H21NO6	[M-H]-, [M+Cl]-	0.323	154 (0)	385524	21557298	21342386	23481670	23224406	23924842	0	24691128	13643807	30402136	25038906	26605556	26903436	22718688	25764308	20359868	20204512	21861728	24677068	27700818	0	0	0	23491494	0	23118828	16108018	16833664	21957358	21591730	15451715	18760240	25288146	23185956	28123124	24350852	25848112	0	31918992	30504694	20809992	19749916	16818504	15784691
262.166	263.174	C12H25NO5	[M-H]-, [M+Cl]-	0.328	171 (0)	403132	153340800	103835528	80668200	195160336	124103688	72730824	120699336	45641184	95596024	36583884	86131040	72286000	62191480	91287880	30922286	117880736	84233328	178688192	104950656	90610584	83643016	102372352	117769440	87744064	28799062	0	0	122407304	76914344	0	46657216	78519656	51640220	124811440	44586876	108976832	81740248	96940744	103749864	5878636	7794005	0	132945648
302.115	303.122	C15H17N3O4	[M-H]-, [M+Cl]-	-0.044	91 (0)	349788	2613554	2683715	2449300	0	0	0	0	0	0	5832784	5094442	5944830	10989267	11201862	8917541	0	0	2701036	0	0	0	0	0	0	5770951	6882645	0	9933704	9821195	10197609	2815694	0	3262393	0	0	0	0	0	0	7357239	6847089	5375083	9518405
336.195	301.225	C16H31NO4	[M+Cl]-, [M-H]-	0.544	80 (0)	314330	0	0	2495926	0	0	0	0	0	0	3831977	7302249	4800799	4616434	7015246	4124081	0	2892560	3326358	0	0	0	0	0	0	3920534	0	0	8036080	9565686	0	0	0	0	0	0	0	0	0	0	0	3181238	0	7323598
372.239	373.247	C19H35NO6	[M-H]-	0.346	52 (0)	283892	3880360	0	0	5064110	5266517	0	4823092	0	4829996	0	7620167	3541541	3621564	6284304	0	0	0	4922138	4328061	0	0	4315524	4322512	4198603	0	0	0	5089152	5021774	0	0	0	0	6225662	0	0	0	6472950	6297028	0	0	0	3933045
302.161	303.168	C14H25NO6	[M-H]-	-0.175	109 (0)	349766	0	4670232	6814671	8756509	9302103	7044191	8432329	5088162	11495935	0	0	0	0	0	0	4335748	4010645	6006397	8504502	7063266	5949068	8582554	9177494	7299104	0	0	0	0	0	0	3465264	5828543	3648878	10362054	6387302	7998582	5943954	10076927	10810714	2543700	3681963	0	0
368.281	369.288	C21H39NO4	[M-H]-, [M+Cl]-	0.181	37 (0)	286956	0	0	0	0	0	0	0	0	0	0	0	0	0	0	0	0	0	0	0	0	0	0	0	4118322	0	0	0	0	0	0	0	0	0	0	0	0	4626745	0	0	0	2358972	0	0
384.276	385.283	C21H39NO5	[M-H]-, [M+Cl]-	0.605	122 (0)	275003	6263592	4858555	4661064	10140922	8239278	9372594	8539936	5290459	9512355	0	0	0	0	0	0	5824490	3702629	6639261	6289057	5858813	8001353	11652880	7633830	16343145	0	0	0	0	0	0	4519859	4355465	2897296	8400303	4584163	6654015	19310074	7606050	8897859	0	0	0	3505999
412.307	413.314	C23H43NO5	[M-H]-, [M+Cl]-	-0.387	81 (0)	256322	4254372	0	3134841	2700814	3320402	4388880	0	3764915	2850386	0	0	0	0	0	0	0	0	3305541	0	2963507	0	5001624	0	4834635	0	0	0	3222304	0	0	0	2882870	3069711	3204476	0	3135076	4407537	4543406	4812059	3044045	2899582	0	0
338.27	339.277	C20H37NO3	[M-H]-, [M+Cl]-	0.155	180 (0)	312401	7393105	7255413	7037715	10555807	7150150	48047436	8006866	8075751	9122906	9102989	8733769	9032545	8396276	8580909	8610391	8556877	7864550	11317256	8949165	17102604	28782442	28068830	9643459	74003760	10388156	90510040	170141664	9168947	9002499	164164464	7185442	9993924	9130339	8766182	8063095	8528007	96412456	13069157	10038177	160596992	195904256	72661072	9476696
245.093	246.101	C13H14N2O3	[M-H]-, [M+Cl]-	0.196	121 (0)	431214	8372427	7859010	7870594	0	0	0	0	6386355	0	0	0	0	12626231	0	0	7905354	8763792	8410630	0	0	0	0	0	0	0	0	0	0	0	16238215	8185032	7373232	8851977	0	0	0	0	0	7801009	0	0	0	0
125.097	126.104	C8H14O	[M-H]-	-0.032	66 (0)	844751	3058543	0	0	4906735	3507896	2305485	2891133	0	3349217	0	3357325	4021570	2706904	3615041	2625126	0	0	3098090	2608580	2025853	0	0	2901695	0	0	0	0	3880650	2818937	0	0	0	0	3156199	0	3167804	0	4386592	3583705	0	0	0	2967220
205.16	206.167	C14H22O	[M-H]-, [M+Cl]-	0.061	180 (0)	515091	47098152	44655016	41447704	71960104	60891360	58436888	51213528	44760612	59647188	72303464	85929936	82583256	112840032	117032688	99486448	40894196	47280612	45261308	53865596	55376076	54835940	56250912	60135844	57150288	91419600	167579904	191630512	73719376	74933560	209729312	36694008	44195500	37759308	52012604	49067716	52527660	50080472	48098292	56163888	53752684	56677916	49181668	60562568
308.092	285.103	C13H19NO4S	[M+Na]+	-1.626	14 (0)	343002	0	0	0	0	3155168	0	0	0	0	0	0	0	0	0	0	0	0	0	0	3267290	3523760	0	0	0	0	0	0	0	0	0	0	0	0	0	0	4352552	0	0	0	0	0	0	0
244.094	245.101	C9H15N3O5	[M-H]-, [M+Cl]-	-0.082	180 (0)	432971	20903004	21256484	23338788	32317300	30836980	31725564	33859400	22410072	34228668	26709186	24462822	26171672	14678729	11745172	11427297	23036314	23045402	25757114	30295102	32122626	31474348	35319036	34159172	35297632	25563022	26965554	27504356	15545211	13848415	16655893	23751638	22649416	26985620	32575192	34222164	31710184	29627686	36539140	35802528	28507582	28218472	26580224	14028817
178.018	179.025	C5H9NO4S	[M-H]-, [M+Na]+, [M+Cl]-, [M+K]+	0.088	116 (0)	593701	0	2968117	0	14855519	22395498	30871154	9595094	5552094	7923456	4769850	5058760	4728310	3194132	0	0	2684330	2512644	2590964	17089514	27824708	28645364	13104272	10729835	12730667	5016811	4961883	6037873	0	2915707	0	2473925	3449064	0	21113136	21273364	23952160	8474341	9394845	11780403	4311901	3770118	3720313	0
116.907	117.914	CHCl3	[M-H]-, [M+K]+, [M+Na]+	-0.116	177 (0)	903932	4706391	4548486	4323374	6152677	6107984	5018324	5097485	3195372	5562405	7416823	8465746	7973086	14015231	12901518	12105054	6128128	5052899	5754649	6073584	6060013	5831717	6214215	9068598	6755549	9132514	6760913	8993571	13400276	14342433	10951316	3992347	5475164	4733286	7341282	5058942	6405447	7907282	6253941	7300406	5142394	7431050	4387699	14327427
479.301	480.309	C27H44O7	[M-H]-	-1.774	82 (0)	220480	0	0	3090938	4174683	4067873	0	5173802	0	3745925	2967919	5919185	4094371	0	0	0	2972941	0	3199089	3165268	0	3206233	3097145	3036648	0	0	3594578	3081392	0	4298771	0	3161432	3124233	0	3525815	3305981	2814403	3251138	4847311	3113083	0	0	3281999	4405940
221.188	198.198	C13H26O	[M+Na]+, [M+H]+	-0.327	66 (0)	477766	0	0	0	0	0	0	0	2904456	0	0	0	2769163	3823485	3424117	4157368	0	0	0	2628817	0	0	0	0	0	0	2511988	3095198	0	0	3920172	0	0	0	0	0	0	0	0	0	3335928	2851040	3685637	4848618
271.228	272.235	C16H32O3	[M-H]-, [M+Cl]-	0.093	180 (0)	389621	18358856	14778785	16626069	21671138	21356776	16605800	19379588	11645370	22155448	14803176	22499254	19617182	16336285	24785266	17947016	17959920	15990903	19254244	19569300	18174104	16742235	18978120	19417214	20297972	15559301	15558352	17025868	24900276	24659220	15843360	14414375	18971528	14593075	23800652	16981660	22155068	21046438	24254242	25055868	16020855	18581806	13871806	21037434
249.219	226.23	C15H30O	[M+Na]+, [M+H]+	0.716	166 (0)	424072	0	3625894	0	3570408	3217645	3528755	3382958	4182689	2679336	4739013	4591976	5282694	6127303	6682643	6574315	2908491	3230662	2698617	2685850	3629866	3897059	3508852	4250826	2589385	4060242	4579130	3868968	5456184	4860342	5862771	0	3253913	0	2811377	2464995	3646734	3943916	0	3364419	4273765	3807386	3276864	5088004
141.089	118.099	C6H14O2	[M+Na]+	0.063	96 (0)	749002	6224188	5469265	5947516	8120297	7521317	5503032	6683869	4931129	6518067	2627229	0	2613616	4030435	3920731	4514478	5286025	7719930	5066413	5148582	9439194	10365977	0	5080473	0	3236014	3949643	3878049	5597495	6562757	3582408	4072773	6703281	4848955	3404012	3236091	0	0	0	0	0	2376560	2286759	2248155
127.076	128.084	C7H12O2	[M-H]-	0.229	98 (0)	831594	0	2471138	0	0	0	0	0	0	0	4369444	3809149	5069011	5857642	5312249	5216667	0	0	0	0	0	2176865	0	2599279	0	5755079	5231307	6579861	6011981	5561952	5043096	0	0	2427125	0	0	0	2910071	2281825	0	4932625	5898738	4917644	6742439
196.073	197.08	C8H11N3O3	[M-H]-, [M+Cl]-, [M+Na]+, [M+K]+	-0.054	179 (0)	539040	3998796	3533615	5471318	7315705	6395064	5353971	8270992	4651860	7322186	8200090	7978632	8092962	8167323	7132890	7934874	4377887	5492091	4463148	7507871	6686477	6135984	8858580	7284919	7341699	8466391	8747507	8609635	9026845	8567051	9665126	4074986	5986467	4310147	6268368	6703227	7203936	7607162	8072447	7206052	8294007	9200211	6616064	7584656
298.177	275.188	C17H25NO2	[M+Na]+	0.132	62 (0)	354408	0	0	0	0	0	3330540	0	0	0	8612984	7503395	8547710	0	0	19539796	0	0	0	0	3503947	0	0	0	3356842	9103302	7782041	8463693	14491664	15340324	16336610	0	0	0	0	4588363	0	3257668	4872150	6391487	8160931	0	6589730	0
253.119	254.127	C12H18N2O4	[M-H]-, [M+K]+, [M+Cl]-, [M+H]+	0.146	112 (0)	417521	15361335	18916248	19824836	20913824	20910764	22233960	21646646	14115424	21624408	0	0	0	0	0	0	18271714	18805568	23699200	21608060	21541636	22812004	23914790	21900984	23455594	30826046	0	32814902	30429428	28665328	0	19415552	19731670	21654702	23143158	0	0	21864690	0	24048856	35214680	0	16440606	28798054
180.1	157.11	C8H15NO2	[M+Na]+, [M-H]-, [M+H]+	1.186	77 (0)	586847	0	0	0	0	0	0	0	2779008	17033398	14851830	27178630	24373640	29981748	48835656	26576630	0	5865672	0	0	0	0	0	10937239	0	13067806	3378163	3137763	26897570	27463184	3040791	0	0	0	0	0	0	0	0	0	0	3224372	0	30136096
197.963	162.994	C4H5NO4S	[M+Cl]-, [M-H]-	-0.236	32 (0)	533816	0	0	0	0	4226106	4149458	0	0	0	0	0	0	0	0	0	0	0	0	4838624	0	4849892	0	0	0	0	0	0	0	0	0	0	0	0	3222038	2707765	0	0	0	0	0	0	0	0
303.12	304.127	C12H20N2O7	[M-H]-	0.417	179 (0)	348653	21678310	23600788	26137158	32013004	31930722	32435124	29905434	19869020	31112806	35364504	34469252	35356868	27631718	23227318	20827398	24278942	25026460	27210860	33215998	31285562	30244868	31681798	29856630	29651570	34816336	35052396	37470736	26076932	23497904	26922032	26767988	24327202	26837670	33399906	34040180	32387992	27317406	33327940	35201792	37704680	38713748	33974160	23896438
284.295	283.288	C18H37NO	[M+H]+, [M+K]+, [M+Na]+	1.339	180 (0)	371712	43836860	19992002	24168616	88265024	76767176	37049240	61870340	13436626	57447548	58654884	177763904	138220736	241646384	577039296	135971200	28352850	29502454	51113236	48388140	27792216	28117670	46205560	61956784	55689400	23826292	13696390	33966872	314244640	154299968	71014480	11600861	31976740	12089385	61990396	18286794	36241616	83131256	60326136	65266292	31052148	43958156	10223105	214062096
297.244	298.251	C18H34O3	[M-H]-, [M+Cl]-	0.384	180 (0)	355520	21511118	19533136	22248470	24011196	22355438	20411576	21507110	12823136	21330874	14548445	22621984	17824146	15084161	19868192	15215491	18436088	19011868	22490210	18209338	17989442	16981352	22001060	20833624	24307086	14480150	15805918	18867796	22547618	19785306	14287065	16524112	20000024	15472225	24038840	17278008	19892092	25184692	21608920	21494178	16292312	19821084	12982778	20912086
299.259	300.266	C18H36O3	[M-H]-, [M+Cl]-	0.259	180 (0)	353125	9358547	8683716	9588543	12197733	10656827	9109250	9106166	6398959	9656862	7179461	9722310	7821691	7843383	8596999	6786691	8339902	9537299	12234631	8403491	8958978	9795362	9925905	10834577	9769804	7904493	6765256	9008635	10679998	11395437	8967118	6663018	10453614	9188238	10103301	8852882	10023801	9504120	9727647	11421774	6393762	9991500	6781568	10820948
264.088	265.095	C13H15NO5	[M-H]-	-0.182	108 (0)	400191	0	0	0	12682108	13010087	0	14800620	10565595	15172537	0	0	0	7845300	9011591	8182922	0	0	0	0	14423183	13365247	13999269	12852691	14760720	0	0	11919149	9215575	9092784	10552992	0	0	0	0	0	0	13048688	15484541	15828111	0	12287476	10957302	8080098
230.013	231.02	C8H9NO5S	[M-H]-, [M+Cl]-	0.028	118 (0)	459490	12882477	13284150	13430426	0	13094825	14434939	14914841	0	13189508	9561176	9062133	8671810	8015492	0	0	12864036	14692911	0	14001063	14086254	14063055	15134335	14747565	13913162	9558816	9966191	9301316	7266269	7832677	0	16108210	14769512	0	14689807	17391300	15698251	12314352	0	14330229	11012971	11629375	0	7296413
235.098	236.105	C13H16O4	[M-H]-	0.231	64 (0)	449544	3161245	0	0	4716164	4073614	3959627	4120485	4266129	4385870	4841901	5057965	5645573	0	5259570	0	0	0	0	3775558	3751785	3392990	4455693	4561141	3441180	4907850	0	4577348	0	4813405	5298792	4285155	0	0	4256029	3647169	4544655	3296277	3855383	3798666	4516888	0	0	0
239.093	240.1	C12H16O5	[M-H]-, [M+Cl]-	0.31	106 (0)	442042	0	0	38739212	12657820	15634558	0	16438066	18627990	32631748	87648608	50199104	65762124	91171008	73695632	107143456	0	42202580	0	29187432	0	0	0	17286084	0	84991656	10808326	9946358	48842836	75874288	47467908	43184904	44369268	68773104	32613730	37321168	0	0	41978336	39093836	13945787	11023657	10364442	48071784
142.051	143.058	C6H9NO3	[M-H]-, [M+Cl]-, [M+Na]+, [M+H]+	-0.032	102 (0)	743931	3228587	3423531	3425163	0	0	0	0	0	0	6901929	7512877	6544990	7325096	7010118	7122774	2788417	2539727	4155428	0	0	0	0	0	0	7466839	8938966	8121594	7305813	8488404	7506813	4179620	3384746	3712774	0	0	0	0	0	0	9135681	8577254	6221152	6579614
110.985	111.993	CH5O4P	[M-H]-, [M+Cl]-	-0.041	177 (0)	952326	4787146	209197104	171922336	145972176	137819872	160065296	152074752	139983104	139225968	13652327	11771841	12328048	5904830	5690986	5869308	180657392	186009952	114707712	150701616	151728768	135213920	101412840	118484776	126533944	12824784	13401556	12424980	4760320	3094785	3898601	216015920	162889360	114952072	143270896	165806880	110745312	107927216	134123992	133603616	18012604	15773567	20765246	3694061
110.985	111.993	CH5O4P	[M-H]-	1.738	25 (0)	952328	0	0	0	0	0	0	0	0	0	0	2013578	0	3543884	0	4485159	0	0	0	0	0	0	0	0	0	0	2612493	0	2704057	2494723	3947626	0	0	0	0	0	0	0	0	0	0	0	0	0
305.157	282.168	C12H26O7	[M+Na]+, [M+H]+, [M+K]+	0.372	180 (0)	346326	78626784	75873240	78962560	92768104	74015104	62454400	70866880	68081128	74344488	83215664	90293064	87024368	174000688	187598448	172512112	78619224	84827616	73495984	68688120	73724184	75779288	65720496	87411576	65554768	90904536	80952728	99869592	144945696	154215680	98580536	64715568	84599928	63813792	59998572	58746368	67499584	74423528	65947580	65993860	63215832	68047760	65504608	131545872
305.158	282.169	C12H26O7	[M+Na]+	-0.578	101 (0)	346300	53115560	53045192	0	63405788	47916076	39032168	45109048	43879280	49059960	59394120	73329160	70575848	0	0	0	0	0	50874992	46451480	0	0	47292224	67372424	48112604	71358408	60623456	77674328	0	0	113629184	0	62496156	44423076	42045460	38828148	46162692	58606900	45616128	47882272	0	0	43702152	0
349.184	326.194	C14H30O8	[M+Na]+, [M+K]+, [M+H]+	1.489	178 (0)	302656	112212928	109948080	108414608	121704472	97073488	83209856	90602664	69029344	102055504	119987048	134885024	124669840	364555296	353522336	347300960	117623176	0	110619144	94357328	104785904	105924992	101677224	134286576	103854200	143131520	123724720	141814656	327482656	327397824	245261664	92500392	118230080	90110320	85615056	79063000	93255152	108596616	88431088	93569872	73668464	70708968	85570272	257407712
185.057	186.064	C7H10N2O4	[M-H]-, [M+H]+, [M+K]+, [M+Cl]-, [M+Na]+	-0.064	180 (0)	571130	391513248	381149952	387733664	528084992	511818848	535798720	483865760	284428736	487342272	477274752	469270144	472485120	335979776	286248928	270776320	401280416	405598048	442381280	549969664	533346336	538049472	566079616	557585728	545333888	503973760	525820192	543107584	349192896	338499104	377906080	435418496	446545184	475906048	578925312	580100416	589624576	550939840	596941440	582575488	553939264	582820672	454313024	330308384
167.989	133.02	C4H7NO2S	[M+Cl]-, [M+Na]+, [M-H]-, [M+H]+	0.126	72 (0)	629137	0	0	0	13697867	14877393	17315160	3964570	2812341	3606406	0	0	0	0	0	0	0	0	0	18077702	17566604	17992122	5103011	6954765	6424592	0	0	0	0	0	0	0	0	0	15646119	14829102	16186754	5102563	4862264	4231863	0	0	0	0
216.01	181.041	C5H11NO4S	[M+Cl]-, [M+H]+, [M+Na]+, [M-H]-	0.057	19 (0)	489277	0	0	0	0	0	0	0	3127668	0	0	0	0	0	0	0	0	0	0	0	0	0	0	0	0	0	3599838	3942087	0	0	0	0	0	0	0	0	0	0	0	0	2349725	0	0	0
246.008	247.015	C8H9NO6S	[M-H]-, [M+Cl]-	0.228	35 (0)	429575	0	0	0	0	0	0	0	0	0	5008219	4693467	0	4488112	4061363	4232609	0	0	0	0	0	0	0	0	0	5051232	4547451	4865551	4016723	3932670	0	0	0	0	0	0	0	0	0	0	5333213	5866276	4510223	0
260.023	261.031	C9H11NO6S	[M-H]-, [M+Na]+, [M+Cl]-	0.237	124 (0)	406452	70183768	0	0	70999728	75659024	77456264	40856900	0	41949972	23478844	21642842	21825670	19736130	19277580	19137712	0	0	85869128	70080384	70335920	68610616	37748872	35623092	35617688	20829386	22918162	23613826	19451208	19209962	21539302	0	0	81741088	65399428	68025544	68203456	32304296	35893004	35440940	26751298	26394806	24060686	19066574
260.15	261.158	C12H23NO5	[M-H]-, [M+H]+, [M+K]+, [M+Na]+	0.347	80 (0)	406211	0	0	0	0	0	0	0	0	0	16983488	39494928	31730962	20710800	37444568	16700278	0	0	0	0	0	0	0	0	0	12808817	0	5917174	31542502	23531182	4769912	0	0	0	0	0	0	0	0	0	6018572	7912442	3859385	29456012
278.249	279.256	C18H33NO	[M-H]-	-0.089	23 (0)	379789	0	0	0	0	0	0	0	0	0	0	0	0	0	0	0	0	0	0	0	0	0	0	0	0	0	0	3120611	0	0	4609382	0	0	0	0	0	0	0	0	0	2296484	2949368	0	0
248.129	249.137	C14H19NO3	[M-H]-, [M+Cl]-	-0.012	81 (0)	425891	0	2916708	2696739	0	0	0	2954811	0	2834401	53553352	48763944	50155076	0	0	0	2559463	0	2463877	2862789	0	0	2523307	2746203	0	51553248	53977552	56535688	19705956	19138704	23278086	0	2834999	2516964	0	2647237	2657788	0	3041277	0	58406300	57151316	51736016	25677814
479.178	480.186	C21H36O8S2	[M-H]-	1.481	116 (0)	220547	4165591	4129137	0	5061101	5600947	6067965	5576465	0	0	4560460	5809816	4390878	0	0	0	0	4550066	5415316	5359276	4173292	4782146	5110168	4688458	4296254	4199799	4889590	3985186	0	4067145	6001481	4929982	0	4513374	6281225	5657487	5934466	0	5161620	6406144	0	7007094	0	3794030
227.104	228.111	C10H16N2O4	[M-H]-, [M+Cl]-	0.111	175 (0)	465366	1168718848	1120171776	1171800704	722604032	756235200	797588416	590452928	393040736	586267072	194868064	178547072	188592032	66118484	61048136	59927068	1140094208	1083533056	1303216384	826492992	795572288	791051968	670779904	639198656	643978560	194454816	210966976	209432368	81121896	81123992	93297480	1184926080	1138994304	1334353536	837467264	873172544	835635264	604984256	683293056	669941440	286387520	292818240	254410480	73598600
255.099	256.106	C10H20N2O2Si2	[M-H]-, [M+Cl]-	-1.681	79 (0)	414299	0	0	0	0	0	0	0	0	0	19432534	18503298	20743450	19260250	16956066	0	0	0	0	0	0	0	0	0	0	19078348	19136068	21157820	17686710	16670832	18708478	0	0	0	0	0	0	0	0	0	22407872	22371204	19340866	18731216
245.079	222.089	C12H14O4	[M+Na]+, [M+K]+, [M-H]-, [M+H]+	0.397	176 (0)	431242	111057824	337074112	144178816	196934736	498335392	129707432	124370144	355961888	130500832	11887526	12032491	12530858	18785430	18360524	21990990	186340352	349987776	193334496	92990880	151070848	270679168	84041360	46324592	55636548	13820445	14810232	12587417	376190784	204805472	18257310	100001440	189093168	63408972	174887184	12012040	11247219	13021407	10924351	10994932	11462936	12464113	15846028	21262130
253.108	254.116	C12H22O2Si2	[M-H]-, [M+Cl]-	-0.403	84 (0)	417559	0	4067698	3093860	0	3573319	0	2721503	0	0	17687056	15040582	16104795	59611648	55098296	58602604	0	0	0	0	0	0	0	0	0	18643660	21234068	18235462	66203888	63246372	90410784	3855930	0	0	0	0	0	0	0	0	22289596	21259738	19667792	66398908
393.209	370.22	C16H34O9	[M+Na]+	-0.605	46 (0)	268768	0	0	77183480	0	0	0	0	68838744	73891888	0	0	99553824	0	0	0	85656576	0	0	0	0	0	0	0	0	0	98696000	103059296	0	0	169596432	64141564	0	0	0	0	0	82957552	0	67936768	0	67066236	0	195614368
451.147	452.155	C19H32O8S2	[M-H]-	1.744	162 (0)	234240	18402380	17248590	17204538	4832467	5121978	5262452	3208148	3169682	4289297	7135779	6260403	7513069	4567185	0	0	18533870	18013868	20960312	4941776	4293479	5325495	4436891	4360809	4124507	5984585	6689685	7440677	3838810	3495867	4781158	21646164	16032417	19301436	5931671	4245999	5427301	3521773	3642136	3824407	10875599	10697697	9146296	5253807
204.071	205.078	C8H15NO3S	[M-H]-, [M+Cl]-	0.229	28 (0)	517844	0	0	0	0	0	0	0	0	0	0	0	0	0	2899031	3547926	0	0	0	0	0	0	0	0	0	0	0	0	3806775	0	0	0	0	0	0	0	0	0	0	0	0	0	0	3983371
217.105	194.116	C8H18O5	[M+Na]+, [M+H]+, [M+K]+	0.748	179 (0)	486807	85434384	81069824	101001144	92355832	78476136	66406820	74120328	60798340	76554440	69088400	75664520	77512680	107087976	210257408	150027552	84400016	105405592	77663952	69464112	110320568	89467096	58254564	72564072	51299760	98628016	81610024	137534208	117175632	115167168	61866092	68520408	97537792	58390068	53838204	50675828	50380216	59591236	68024808	68745392	51515648	83657480	70558576	97024144
193.108	194.115	C8H18O5	[M-H]-, [M+Cl]-	0.258	85 (0)	547284	0	0	0	0	0	11252698	0	6129989	0	19124648	24109928	22617542	20923260	23180432	16566790	0	0	0	0	0	0	0	0	0	21592064	21930708	14574447	12057825	12449151	5120031	0	0	0	0	0	0	0	0	0	0	16276131	15079105	13686127
245.013	246.02	C9H10O6S	[M-H]-, [M+Cl]-	0	126 (0)	431308	20958900	21252314	20829796	17723806	16985934	17669132	0	0	0	0	0	0	0	16617936	14505810	21413388	21377386	25256458	19048740	19131690	17714126	20148562	23975680	21103082	0	0	0	0	0	19392180	22616256	24141034	25461488	20120490	19950368	20225730	18519716	22784036	21367298	0	0	0	0
166.018	167.025	C4H9NO4S	[M-H]-	-0.001	175 (0)	636560	5367088	6007143	5374904	7380161	6006614	6905535	6346645	5111128	6859693	9940784	9370540	10505647	8845512	8993334	7255088	5383443	5154423	6267305	6309517	7360771	8041950	7314488	7218707	8452613	10645028	11310611	11820561	11360331	10190719	10798329	5767973	7005874	7275440	6463345	7435659	7188677	6909149	7078989	6407259	9218292	9772039	9570143	10027699
234.085	211.096	C9H13N3O3	[M+Na]+, [M+H]+, [M+K]+	1.929	180 (0)	451495	53758356	58431376	56809024	56738264	64360072	62104488	65369896	60464468	66872628	101087648	99562376	101881872	97675928	92731184	107092112	55843408	60930496	50237584	61298100	63735304	57888872	64661816	74262488	63980036	105923024	101716752	92721920	89305032	89527736	100991152	60556500	63749132	59892472	63686512	70858592	67986456	64029368	69711656	63012368	87467240	93715576	106462912	100747736
246.065	211.096	C9H13N3O3	[M+Cl]-, [M-H]-	0.06	180 (0)	429511	100266696	97470472	103597432	99341320	102950800	107373656	105540808	50611604	101370672	223942576	220169584	222366976	195636608	158480400	135529392	101010384	99550704	125903600	110961256	108598056	105308680	124654192	130476200	112740832	231924704	248696560	241328528	193244224	179372592	196139104	110489624	111215928	128259072	116761792	117221472	117144896	112553520	128771480	120984400	233712080	247989344	192484464	188497504
285.065	250.095	C12H14N2O4	[M+Cl]-, [M-H]-	-0.111	82 (0)	370734	0	0	0	0	0	0	0	8550089	13830687	26381668	25597830	26006172	22737940	20997946	19224538	0	0	0	0	0	0	0	0	0	26480926	28500446	27836878	22966866	19252386	26127334	0	0	0	0	0	0	0	0	0	29830006	31049676	26842830	23086830
230.046	207.057	C7H13NO4S	[M+Na]+, [M+H]+, [M+K]+	1.637	121 (0)	459401	68165616	60912104	58939744	54234372	56613056	57591848	50606192	35771600	47997396	2687494	0	0	4852477	0	4714409	58133424	56318492	60209800	60384240	59191676	56314444	55526620	63014528	48087616	3179764	0	0	0	4585517	4341085	61160980	63816776	61741996	55885160	65467080	57325320	48500588	53237884	49452840	2491615	0	0	5703060
206.049	207.056	C7H13NO4S	[M-H]-, [M+Cl]-	-0.099	106 (0)	512904	9738596	10160381	10159702	0	2653536	0	37252156	26065476	38573232	0	0	0	0	0	0	12135104	9965892	11023029	3121564	0	0	42394316	41859840	40140220	0	0	0	0	0	0	11080390	11088645	12662491	0	0	2565087	36706304	38983516	40334828	0	0	0	0
351.017	352.024	C15H12O8S	[M-H]-, [M+Cl]-	-1.836	20 (0)	301056	0	0	0	0	0	0	0	0	0	0	0	0	0	0	0	0	0	0	0	0	0	0	0	0	0	0	0	0	0	0	0	0	0	0	0	0	0	0	0	0	0	0	0
321.044	322.051	C15H14O6S	[M-H]-	-0.027	17 (0)	329188	0	0	0	0	0	0	0	0	0	2900160	0	3482744	0	0	0	0	0	0	0	0	0	0	0	0	0	0	0	0	0	0	0	0	0	0	0	0	0	0	0	5184409	4425131	0	0
307.057	284.067	C16H12O5	[M+Na]+, [M+K]+	-1.519	44 (0)	344157	0	0	0	0	0	0	0	0	0	4788748	3866591	5095185	11403752	7952826	9167580	0	0	0	0	0	0	0	0	0	4615721	4404273	4557441	7640065	8501255	9781627	0	0	0	0	0	0	0	0	0	4973142	5005914	5143688	0
365.033	366.041	C16H14O8S	[M-H]-, [M+Cl]-	-0.084	39 (0)	289500	0	0	0	0	0	0	0	0	0	84118144	74914648	78329848	9100470	0	0	0	0	0	0	0	0	0	0	0	79709816	88780120	86357808	0	0	7741181	0	0	0	0	0	0	0	0	0	155083488	136495952	115672608	8107268
271.098	272.105	C16H16O4	[M-H]-, [M+Cl]-	0.552	74 (0)	389810	6610222	0	0	0	0	0	0	0	0	50142428	46679028	47010724	53351740	48601040	50093656	0	0	0	0	0	0	0	16068987	0	52224944	57839772	56791968	50097208	48491340	68571784	0	0	0	0	0	0	0	0	0	65352048	64403644	60338572	50164316
525.1	502.11	C24H22O12	[M+Na]+	-1.144	26 (0)	201250	0	0	0	0	0	0	0	0	0	0	0	0	7623930	4741327	0	0	0	0	0	0	0	0	0	0	0	0	0	5088236	5750201	5241768	0	0	0	0	0	0	0	0	0	0	0	0	0
244.142	245.149	C9H19N5O3	[M-H]-, [M+Cl]-	0.484	37 (0)	432891	7791332	7600723	7426477	0	0	0	0	0	0	0	0	0	0	0	0	8034073	8394675	8342909	0	0	0	0	0	0	0	0	0	0	0	0	6711941	9033888	8341582	0	0	0	0	0	0	0	0	0	0
191.05	192.056	C6H12N2O3S	[M-H]-, [M+Cl]-	0.087	141 (0)	553153	6907832	7865365	7770108	13934740	14687409	15645383	17235050	10547215	15106134	24411220	22417804	23262932	0	0	3345739	8552236	8134668	7809648	15078440	15802372	13954999	17710626	16524928	19293102	23059296	23608216	25060124	5734270	5259649	7044207	8509715	7307919	9262619	15665825	15382766	15778499	15920521	17085306	18967798	24541158	24438332	20813344	0
235.109	236.116	C12H16N2O3	[M-H]-, [M+Cl]-	0.024	140 (0)	449477	33284802	31466446	32243332	18841456	17331340	18400904	17426210	10242088	16992414	0	0	0	3313466	0	0	31362822	30960744	34536832	18690526	20103220	17907990	17479122	15797289	18335530	0	0	0	0	0	0	32759412	31604708	37072456	22188522	22682114	21215524	16640996	18919788	17998210	5966235	6828460	4181624	0
187.108	186.1	C8H14N2O3	[M+H]+, [M-H]-, [M+K]+, [M+Na]+, [M+Cl]-	0.217	180 (0)	564867	66056016	91518208	91179936	294577728	294132480	300468768	270600672	209734288	290243168	23480012	23333856	22866262	28543312	28032112	28533104	93734584	90858592	92448184	267089600	273256800	272385728	298458816	346604512	256079872	23370988	24010250	24577996	25013626	26436536	32753170	90884240	99748736	93983832	234659936	277966752	271301792	242147472	238712912	228674832	22003126	21469018	24593562	26092896
310.097	275.127	C14H17N3O3	[M+Cl]-, [M-H]-	0.527	129 (0)	340784	17962762	15221781	16265206	14248890	15796042	15209507	15238960	8213940	16944616	0	0	0	0	5106716	4999729	17392888	16754881	19148338	16303780	15048894	14854581	17365010	16534331	13720420	0	0	0	4894644	0	0	17329076	17290644	19010992	17269588	19351466	17154630	15129362	16090289	15326389	0	7466050	0	0
251.104	252.111	C12H16N2O4	[M-H]-, [M+Na]+, [M+Cl]-	0.5	180 (0)	420886	70487048	74013120	77131136	47801404	50298668	53653448	44764040	28221340	43976364	24279220	22303284	22163856	12211727	9395679	10964270	72513424	71301912	82634776	53969288	51707340	53555484	48140092	46534264	46690252	24465168	25433112	25306142	10506494	10372768	12006570	75519856	71282136	80392136	57124168	60255800	57107076	41398864	48444420	47381328	26511462	25646456	22757858	11407032
187.109	188.116	C8H16N2O3	[M-H]-, [M+Cl]-, [M+K]+, [M+Na]+	-0.008	180 (0)	564851	875472576	882626368	892456448	1271987968	1281697024	1353720064	1208920704	666476096	1203878912	29221800	28484724	28800500	21159962	17707664	16212780	928058304	934761152	1045793664	1390124288	1323548288	1304553472	1362350592	1313917184	1278493696	30388492	31847808	31623632	20627378	19328628	20889074	917895360	953385472	1068623424	1411664640	1401188480	1398705152	1216134656	1361819264	1318005504	29078084	29102522	22761062	19711110
287.147	288.155	C10H20N6O4	[M-H]-	0.299	27 (0)	368048	0	3454982	0	0	3056175	0	0	0	0	0	0	0	0	0	0	2818727	2397470	0	0	0	0	0	0	0	0	0	0	0	0	0	3485031	0	0	0	0	3138361	0	0	0	0	0	0	0
338.124	303.154	C11H21N5O5	[M+Cl]-, [M-H]-	0.234	54 (0)	312563	24604420	32686148	33922716	0	0	0	0	0	0	0	0	0	0	0	2618066	33824796	32903706	40330432	0	0	0	0	0	0	0	0	0	2620639	0	0	36484884	33513244	41752272	0	0	0	0	0	0	0	0	0	0
301.163	302.17	C11H22N6O4	[M-H]-	0.399	34 (0)	350923	5284502	4719302	3940978	0	2555144	0	0	0	2771454	0	0	0	0	0	0	5502894	5538639	4108838	0	0	0	0	0	0	0	0	0	0	0	0	4469340	4596248	4975732	0	0	0	0	0	0	0	0	0	0
230.126	231.133	C8H17N5O3	[M-H]-, [M+K]+, [M+Na]+, [M+Cl]-	0.003	46 (0)	459254	37799668	34374392	35184108	0	0	0	0	0	0	0	0	0	0	0	0	38517744	38490456	37110120	0	0	0	0	0	0	0	0	0	0	0	0	36075612	37738096	41528196	0	0	0	0	0	0	0	2405639	0	0
286.189	287.196	C12H25N5O3	[M-H]-, [M+Na]+	0.351	45 (0)	369286	28447710	21733734	21650754	0	0	0	0	0	0	0	0	0	0	0	0	25432694	23127956	23107946	0	0	0	0	0	0	0	0	0	0	0	0	21075160	23205696	27428838	0	0	0	0	0	0	0	0	0	0
322.188	321.18	C15H23N5O3	[M+H]+, [M+Na]+, [M+K]+	-0.666	42 (0)	328022	43549456	37688032	32636264	0	0	0	0	0	0	0	0	0	0	0	0	33526966	0	38413108	0	0	0	0	0	0	0	0	0	0	0	0	33716588	35806988	37057904	0	0	0	0	0	0	0	0	0	0
272.172	271.164	C11H21N5O3	[M+H]+, [M+K]+, [M+Na]+, [M+Cl]-, [M-H]-	1.2	167 (0)	388299	71524736	94226632	94601992	77886192	86439312	82474416	47869928	47717744	49742852	5043598	0	5116411	6348949	0	0	89987848	86822352	85952024	88152416	86849520	81452112	46704072	52402400	42642956	0	4287562	4639279	0	0	5545116	95256184	89588504	91184704	73217952	79594592	79094064	32878072	35735816	35432384	4150793	4590520	5159067	7520848
274.152	275.159	C10H21N5O4	[M-H]-	0.424	22 (0)	385499	3764283	4044645	4402642	0	0	0	0	0	0	0	0	0	0	0	0	6176434	5194546	4079224	0	0	0	0	0	0	0	0	0	0	0	0	4033632	4416463	4864242	0	0	0	0	0	0	0	0	0	0
372.144	337.175	C15H23N5O4	[M+Cl]-, [M-H]-	-1.204	56 (0)	283969	0	0	3722602	3325140	0	0	0	0	0	3801615	3525893	4202765	4074464	0	0	3527210	4912677	3858763	0	0	0	0	0	3146131	4295661	3304151	4879012	3693859	3382994	0	3295861	3559242	3912055	0	0	3293053	0	0	0	0	4918646	0	0
296.17	273.18	C11H23N5O3	[M+Na]+, [M-H]-	0.371	140 (0)	356832	6871790	7140454	7222973	4149782	5988146	4478664	6362212	0	5745601	7238470	9850161	6945907	6471719	9282895	6213917	4846751	7446321	0	3731680	0	0	0	0	3980236	0	0	0	4794721	8871837	0	7078509	9346721	7658824	4761031	4244533	4898194	0	4640338	0	0	0	0	5054743
245.089	246.096	C8H14N4O5	[M-H]-, [M+Cl]-	0.205	111 (0)	431213	14382610	14842983	15639377	0	0	0	0	0	0	8422199	8089304	8945671	0	0	0	16783814	15101229	19769476	0	0	9107711	0	9859175	8763461	7143257	7755309	9049803	0	3663347	3382078	17070184	14866221	16772939	10770439	0	9037323	9798249	0	9117953	9865592	8035329	6792387	0
246.073	247.08	C8H13N3O6	[M-H]-, [M+Cl]-	-0.063	35 (0)	429491	0	0	0	0	0	0	0	0	0	14545007	0	0	0	0	0	0	0	0	0	0	0	0	20743244	20675692	15484892	16523503	16354287	0	0	0	0	0	0	0	0	0	20608412	20993782	22015390	29778086	31087888	25140496	0
284.086	261.096	C9H15N3O6	[M+Na]+	1.552	128 (0)	371999	25956588	26127342	25516410	8683035	10126767	9452206	10534551	9249263	10432352	0	4190887	4277272	0	0	0	24145734	23203794	24656198	9483421	9793876	9207305	10034519	10030695	9211141	0	0	0	0	0	4540500	25273868	24966268	25167540	8130169	10325159	8788236	8151726	9357406	8088799	5137666	3490183	4585973	0
284.085	261.096	C9H15N3O6	[M+Na]+	-0.486	21 (0)	371999	0	0	0	0	0	0	0	11830581	0	0	0	0	0	0	0	0	2412464	0	0	0	0	0	0	0	0	0	0	0	0	0	0	0	0	0	0	0	6619946	0	7613251	0	0	0	0
260.089	261.096	C9H15N3O6	[M-H]-, [M+Cl]-	-0.037	180 (0)	406342	570106816	570555200	596615232	139433008	154081872	158703920	145384992	107904288	146774880	54967932	53487688	56013184	23778664	21413804	19578912	573898688	544046912	663599616	160043584	153058416	150072544	158183568	145817648	156001392	55446920	56554168	59413036	33088480	32092466	38090452	621139648	524982240	627431168	156965664	160614208	152138800	126704280	154525696	150931312	74964264	73921008	58508420	38894976
259.105	260.112	C9H16N4O5	[M-H]-, [M+Cl]-	0.316	99 (0)	407886	36367016	40756868	41854988	42029864	47190960	48280560	44817448	29859248	44556728	0	0	0	0	0	0	41225512	39272776	46362060	46736632	44482116	45490876	45947508	43246776	46066836	0	0	0	0	0	0	43238316	38492536	44989160	46374692	47569316	46149496	39804456	46009328	47508228	0	0	0	0
268.105	269.113	C10H15N5O4	[M-H]-, [M+Cl]-	0.342	127 (0)	394195	11857663	12770314	12903682	10303999	10954685	9713590	12336705	10158182	14977379	9249958	9723832	9465110	0	0	0	13374691	13707137	16370760	11662610	10853600	10239280	14245972	12249335	14548806	9220918	10728686	10704438	2483786	0	0	13820573	13571429	15894725	11865523	13603120	12119579	13833523	14202939	14843795	8728076	8868605	7319889	0
244.13	245.138	C10H19N3O4	[M-H]-, [M+K]+, [M+Na]+, [M+Cl]-	0.492	139 (0)	432906	330402784	343266912	359563072	257346320	266570208	281897600	265450784	177273664	258423472	0	27917294	0	0	0	0	362394656	355540768	409912320	286022240	277717216	272850656	292091968	260233264	278513024	0	29372396	29773872	0	0	0	366106208	344974400	400721024	293056288	303686432	287903232	243816800	282997280	283225888	30331688	31713304	25849440	17566030
299.111	260.149	C10H20N4O4	[M+K]+, [M+Na]+	0.326	55 (0)	353328	0	0	0	10232891	0	0	0	0	0	0	0	0	0	0	0	0	0	0	0	0	0	0	0	6954208	0	3854366	0	24650352	0	0	0	14582215	0	0	0	7508194	0	7395979	5756451	0	0	0	0
259.141	260.149	C10H20N4O4	[M-H]-, [M+Cl]-	-0.076	132 (0)	407828	11685165	11793432	12700467	8371786	8214103	8594279	7543033	0	0	5918923	5083400	5288767	0	4307807	0	12635888	12070748	12432139	9650090	9074137	8863874	7575333	7724039	8215065	0	5785719	5606537	4459001	0	0	11502552	12624766	14266743	11095945	9635216	9819105	0	7214134	8729783	4480365	5606705	4926688	3281047
314.091	279.122	C13H17N3O4	[M+Cl]-, [M+H]+, [M+K]+, [M+Na]+, [M-H]-	0.658	117 (0)	336478	17518628	18434274	19051584	17093010	19414690	20681848	20494878	12779714	20774510	4090183	4152356	5016737	0	0	0	19008006	17450476	22177656	19983646	17412756	18565130	21604678	18680428	20391028	0	0	0	0	0	0	19949776	18285094	19841340	18661208	20787552	18731088	16885474	20090826	21414524	5432805	4481424	4775356	0
228.099	229.106	C9H15N3O4	[M-H]-, [M+Na]+, [M+Cl]-, [M+K]+	0.363	180 (0)	463345	361117440	401929536	416230944	399443456	406301440	420923456	436309888	279305024	443484032	487653760	477863168	482411296	496092640	457601408	433040544	413776928	402051520	458223296	431249472	425461952	418987488	480875424	463046016	455038880	492676160	526181120	525612224	465311200	461040384	518456896	466205152	447460448	517808032	465151968	473799680	470302432	468172704	512248992	512040672	548256256	575556736	489785088	474371680
232.094	233.101	C8H15N3O5	[M-H]-, [M+Cl]-, [M+Na]+	0.29	158 (0)	455360	87979952	117046040	122845336	110862224	116171352	122284232	96036128	72399224	93526032	22266330	20815834	21841750	10342928	8229690	6771690	120172312	117695016	134497792	126672448	122572400	119114344	105299904	91720320	101695888	21899994	22902906	23180130	10125579	9374124	0	124598440	115059872	127794360	130721256	135592032	131536024	88277320	99208320	100324400	27274012	25593264	21354046	10133945
294.11	295.117	C13H17N3O5	[M-H]-, [M+Cl]-	-0.05	163 (0)	359327	15268441	15602931	17582832	14327598	14806673	16018621	15521727	0	15579118	18588134	18568988	17834062	21587244	19923000	19542236	18907792	16215550	18082634	15592705	15716853	14587885	16979046	15555517	15725077	17400350	18156754	18821084	19266584	17528612	20957254	18669448	16345984	18363666	15843672	16424661	15504410	13962182	15769692	16675254	22337462	22066152	19176336	20631968
266.091	231.122	C9H17N3O4	[M+Cl]-, [M-H]-, [M+H]+, [M+Na]+, [M+K]+	-0.04	144 (0)	397142	68738368	75276920	78375352	79158920	88723520	99312920	92900648	54176628	90147200	0	0	26836416	0	0	0	78588200	72677696	88701784	96844064	89123560	85979528	98413016	87020688	91029312	25227890	0	28352272	0	0	21237980	76668280	67497624	83700176	90546560	100398856	89811552	78705744	92736136	93784696	33570508	32332892	27735444	16288333
254.112	231.123	C9H17N3O4	[M+Na]+	1.919	32 (0)	415902	0	0	0	0	0	0	0	0	0	0	0	0	0	0	3496938	0	0	21147176	0	0	0	0	0	0	0	0	0	0	0	0	0	22221288	0	0	0	21160476	0	0	0	0	0	0	6039412
247.057	248.065	C8H12N2O7	[M-H]-	1.327	20 (0)	427767	0	0	0	0	0	0	0	0	0	0	0	0	6260395	4731551	5903804	0	0	0	0	0	0	0	0	0	0	0	0	6745069	6781844	0	0	0	0	0	0	0	0	0	0	0	0	0	6219910
235.039	236.047	C7H12N2O5S	[M-H]-, [M+Cl]-	0.011	149 (0)	449653	30218416	37660296	39392008	43848636	43698040	46960832	42091396	30483656	40117528	0	0	0	9639133	0	0	41928872	41994988	48278448	49300944	46995524	46068772	47770220	46682324	45053768	0	0	0	0	0	0	47699060	43316836	50294924	47060996	48419368	51757936	44187344	49520156	47994632	0	0	0	0
261.073	262.08	C9H14N2O7	[M-H]-, [M+Cl]-	0.31	126 (0)	404818	141011120	149148608	152941056	0	0	0	0	0	0	23756512	23459554	24973998	17138028	0	17475884	148450912	139220128	159904240	0	0	0	0	0	0	24953716	26890244	27780010	18047918	15935530	20376118	175958640	138561392	153434336	0	0	0	0	0	0	35492084	35671588	29948314	15581066
269.089	270.096	C10H14N4O5	[M-H]-, [M+Cl]-	0.914	63 (0)	392756	0	0	0	0	0	0	0	0	0	4008432	4990816	3683406	3262596	0	0	0	0	0	0	0	0	12394696	0	0	3514190	4342867	4926431	3038138	3019466	0	0	0	0	0	0	0	0	0	0	5234480	0	0	3161038
260.125	261.133	C10H19N3O5	[M-H]-, [M+Cl]-, [M+K]+, [M+Na]+	0.497	180 (0)	406285	89904880	99832088	99755824	80653144	82069560	86030064	63761040	46364888	65504780	26260948	27890368	27816802	14622923	14745373	12189984	99073280	97209288	114666360	90718496	84428160	82347208	71281840	61160656	66831368	28585286	29654584	32860160	16422827	15199479	16583977	105162920	95144488	113433408	86375432	89127384	84148960	59874760	68136016	68334336	31070994	32006172	25067964	16180523
263.071	264.078	C9H16N2O5S	[M-H]-, [M+Cl]-	0.07	162 (0)	401728	27584140	30845918	30245366	16246222	0	16954266	15141060	0	2545046	19333116	17931010	18542346	10813916	9885866	9245558	29236538	0	31650206	14965974	16768449	0	2615764	15128854	15867195	18244308	18813354	19662358	12884027	0	13870869	29495420	27114358	30327132	16349311	0	3246713	14455947	16793410	15674169	18791244	19765296	17647700	12264306
279.099	280.106	C13H16N2O5	[M-H]-	0.051	132 (0)	378648	0	0	0	14502981	0	0	0	9783175	0	20219098	20060972	19863722	19195562	16079850	15639683	0	0	0	0	14263326	0	15937662	12029032	14950851	20315824	23324758	23294026	19167526	17515204	19958720	0	0	0	0	0	0	14100495	14921428	16086850	25835640	25128998	21865960	17104038
253.08	230.091	C9H14N2O5	[M+Na]+, [M+K]+	1.53	168 (0)	417603	11908445	13993636	12981194	10095199	11082976	10377293	9224035	0	9327277	11028959	9693952	9223721	12870196	9976877	11769532	13594096	12056402	11437756	10573813	10700372	11566788	9953483	10198799	7773991	9049907	9721106	7171645	10724761	11098563	10491775	12836193	12870959	13613645	10052147	12403976	11521519	8362304	10626493	8107125	9127750	9651056	10511280	9944596
229.083	230.09	C9H14N2O5	[M-H]-, [M+Cl]-	-0.222	172 (0)	461357	358725152	348583616	365304384	241621664	251700784	269972640	192615424	127479544	193380720	141844128	136350832	137739680	125608648	107898088	101536224	356193088	340883424	396133440	281434560	271552160	263288320	215416864	201777888	207980256	143347632	150580336	151277696	121255312	116678128	132798720	368764800	353842752	408741728	276647264	286162272	274697152	189280976	211497664	208245216	159789280	168252720	136390864	111653184
233.078	234.085	C8H14N2O6	[M-H]-, [M+K]+, [M+Na]+, [M+H]+, [M+Cl]-	-0.115	147 (0)	453424	222748960	235029504	251716128	154199216	161550448	178903504	0	0	0	29309096	26092972	27481306	19155462	17140650	16672435	244479264	233517008	272146176	177952960	171859376	171016336	169932624	149283088	160205536	29404028	31173394	30576754	19653162	18898700	21308198	268650496	233298784	264936528	160944832	179249296	170314288	0	154815136	154608304	48222808	46380888	38852152	18856076
318.11	319.117	C15H17N3O5	[M-H]-, [M+Cl]-	0.035	164 (0)	332226	22553770	25414058	27678040	17057558	18228916	17467194	17742534	14087121	16894044	22296124	23723780	21643192	7370875	6500213	6803318	25824776	25128848	0	18658378	17370418	18904882	17797028	17654038	17588304	25407466	25346748	25587888	10032765	10459442	10385029	28847476	26356138	0	18860130	19643990	18365120	16560029	18512530	18879682	24043474	24171448	23039554	9415634
295.094	296.1	C13H16N2O6	[M-H]-, [M+Cl]-	-0.047	67 (0)	358139	37293760	36825960	38007988	0	0	0	0	0	0	0	0	0	8842592	6837040	6705341	39127468	41089236	41408604	0	0	0	0	0	0	0	0	0	0	0	0	42696196	35489376	39419068	0	0	0	0	0	0	0	0	0	0
241.062	218.073	C8H14N2O3S	[M+Na]+, [M-H]-	0.201	96 (0)	438425	0	0	0	0	5499702	5072012	5885491	7168872	6668515	4284636	4074192	0	3401072	4073279	0	0	0	3857457	5880808	6407802	5586611	5889032	5729530	4897476	4231134	4511330	3658642	4931974	4130388	4070133	4213773	0	3736083	5263973	6203006	4682272	4744926	6039838	5223498	4588704	3713493	3868193	3419229
299.085	276.096	C10H16N2O7	[M+Na]+	-0.12	90 (0)	353343	4560598	0	4437298	6167415	6217946	6732317	0	0	5611074	0	0	0	0	0	0	6247880	0	0	0	7300096	6413753	6636228	0	6064255	0	0	0	0	0	0	6163284	4769096	0	5898293	8037762	6213760	6780811	6137935	6362007	0	0	0	0
275.088	276.096	C10H16N2O7	[M-H]-, [M+Cl]-	-0.134	180 (0)	384184	128603368	138359760	147804528	171162864	188170224	198727680	159598624	127974312	159393936	39736388	37839364	37790076	25051494	23608772	22257446	143210496	133740200	157015472	199239408	190878880	183808144	172555696	152745904	164125984	38649160	41885968	42765296	25476476	25503672	30394724	155332144	136252832	153743776	179056896	188143024	176789904	124519552	150620640	152190832	64702628	62694164	54264440	34940204
274.104	275.112	C10H17N3O6	[M-H]-, [M+Cl]-	0.21	164 (0)	385563	524717952	562761472	598744064	762677504	801229056	873859008	767333760	472908192	760370944	63747960	58011996	63731988	0	0	0	585443904	564116096	698279360	873845888	819522496	819141888	849759744	754347904	805188352	60564616	68884680	69146792	0	19324194	0	612253568	539431680	656475840	819601344	836614016	815153664	639281216	791214592	798869248	79877216	82557072	64168264	0
283.105	284.112	C11H16N4O5	[M-H]-, [M+Cl]-	0.26	163 (0)	373311	26714264	26579182	28106154	59229052	58763484	58287656	63289812	38500072	62950512	16039820	15539518	15977091	13461995	13773497	10020518	30495320	29557790	0	63107556	64114000	63547532	69050776	72032576	67585896	16542633	14373203	14844872	13844536	14733958	10932358	0	26909928	0	70962928	67751480	65350376	62699200	72319056	72292144	14570376	15591516	12444950	14453244
283.127	260.137	C11H20N2O5	[M+Na]+, [M+K]+	1.783	175 (0)	373275	51272140	53339576	52118996	50864768	59351356	59877628	57760840	52182876	59575660	8707488	6526445	6945739	8505132	0	8650191	55713580	48888652	47924148	61690344	62584060	57443968	55353548	59707748	50212424	6323160	7081448	6611932	8975044	7855623	6853392	54329320	49147408	50449952	54317212	63799120	55610336	44660972	56099932	48567976	6027089	6676159	6723551	0
259.13	260.137	C11H20N2O5	[M-H]-, [M+Cl]-	0.053	180 (0)	407845	650138048	657939648	691062656	597603776	637184000	705492096	569203328	364076160	573857088	70911032	71510768	69549848	51935668	47292600	44749324	673902784	632552320	799837824	717753088	661627904	641912960	621184000	541797312	589063296	72868656	76108688	73636408	56988712	54646584	59680052	684036096	618730368	759372736	645600896	686206336	637095616	471688096	571213632	574210496	77144352	79877312	69744712	56664696
274.141	275.148	C11H21N3O5	[M-H]-, [M+Cl]-, [M+Na]+, [M+K]+	0.651	179 (0)	385511	193585104	204194288	213371792	174397712	186865472	192620400	154401152	100402016	148605808	45983096	43027660	46657792	18105248	15824506	13573624	210252176	200899904	245884320	200295696	189521680	190823216	168625376	151365072	159744096	45824940	51715828	49437076	20079972	20365050	23205430	215282848	199463072	231788800	201774912	196776416	192879776	138742352	161484048	163474624	54096632	51832648	42817668	19919056
277.086	278.094	C10H18N2O5S	[M-H]-, [M+Na]+, [M+Cl]-	0.295	61 (0)	381418	0	0	0	45282832	47742260	52634136	43880356	27437212	41060280	6884201	0	6801566	0	0	0	0	0	0	49305744	48467228	47366320	45547996	41947540	43563060	6834737	0	0	4479381	0	0	0	0	0	44071296	47005860	44837252	0	0	44129420	0	0	0	0
317.112	294.122	C14H18N2O5	[M+Na]+	1.623	65 (0)	333245	5490189	0	0	7767051	9306701	8834929	10263001	7721697	8973985	0	0	0	0	0	0	6527290	5467957	0	9012463	11223528	9707059	9490406	9965318	9653824	0	0	0	0	0	0	0	6376484	7834385	7986081	9348165	9106772	9391551	9906025	9121808	0	0	0	0
293.114	294.122	C14H18N2O5	[M-H]-, [M+Cl]-	0.346	179 (0)	360558	69047792	77249240	79078952	97470424	105303016	111658832	102605200	69268984	101164120	19035204	18096112	16733295	13212409	11240805	10707560	77787488	73975872	82028272	115440088	110110944	102445888	111988504	99381696	104406600	17920484	20003388	20826480	12714259	12045968	13737181	79316456	70544816	83142984	104465552	107705968	104190112	83848752	101741824	102005192	20775452	20886970	17852540	13071748
243.099	244.106	C10H16N2O5	[M-H]-, [M+Cl]-, [M+Na]+	0.017	180 (0)	434753	135630720	139971056	143228480	147968112	150319376	153859952	157096640	105623752	156496448	133290112	124809096	126725400	141336368	125340272	116753888	153107472	146797152	170134448	160288480	162437312	159169440	175779008	165811008	171124784	137913424	144804256	144091488	131447520	129081840	140670256	161748704	154198288	172957120	166084848	172108928	164079696	154254448	170739872	172637328	154616208	155597520	141158128	134206912
267.096	244.106	C10H16N2O5	[M+Na]+	-0.856	80 (0)	395676	6559542	7359585	0	0	12790393	0	0	12521574	15037695	0	6560627	0	10099916	0	0	5256892	7400887	0	14764351	0	0	17073012	17583964	14134773	0	7212204	0	9057323	0	9273035	0	5911170	7573655	0	15927066	13981133	12534397	0	14387407	4802235	7078689	0	0
271.09	248.101	C9H16N2O6	[M+Na]+, [M+K]+	-0.327	104 (0)	389849	0	0	4533918	0	0	0	0	0	0	55421716	46947152	51327940	151645568	135252832	145841248	0	0	0	0	0	0	0	0	0	51141096	49871144	44450252	132819248	117574720	135113952	0	0	0	6620246	0	0	0	0	5813844	44408992	42751848	56741752	154077936
247.094	248.1	C9H16N2O6	[M-H]-, [M+Cl]-	0.39	178 (0)	427714	191872864	203137568	214018032	184999648	196719376	219490032	174496592	130968184	179795680	32599424	30755738	31760482	24409800	21800934	21548522	211697728	198855216	240672816	214334624	205853792	202880912	197331968	168381408	186208976	31448462	33419634	34692264	21335754	20663322	25210718	219078544	191639536	229547856	198965808	217629376	200076512	142066560	168808864	173280576	40180548	41908756	35961392	21936568
332.125	333.133	C16H19N3O5	[M-H]-, [M+Cl]-	0.107	178 (0)	318205	32302100	31030166	31895908	34064844	33264088	35917272	31619666	23844436	31993678	11526878	9240633	10167641	5752925	5643015	5122408	32232384	29692298	37292540	36934944	35334760	36408240	34721568	31785420	34456704	10894975	12065656	11400710	7591005	6824214	7032109	35229336	31101668	34819712	36761328	36387428	35279548	28506216	33382230	32633462	11647243	12747823	10426612	6791834
309.109	310.117	C14H18N2O6	[M-H]-, [M+Cl]-	0.19	127 (0)	341899	0	0	0	52839068	56821224	59158312	57106208	38900732	51622680	19216128	17598712	18763058	13063620	13488027	12290994	0	0	0	60042836	58558864	58062560	60005500	52766180	55248320	16480643	20175496	18171314	13761755	13285197	14136037	0	0	0	58909444	59668244	58162732	44620736	56853636	56105724	21631558	23125014	18000688	16027466
306.118	283.128	C11H17N5O4	[M+Na]+	-0.638	61 (0)	345243	10678692	12489445	0	0	6967237	6189443	7223197	0	0	0	0	0	0	0	0	0	0	0	6276826	5650131	5799180	0	6095361	6330615	0	0	0	0	0	0	0	10781526	13033641	5545662	7295862	5749779	0	0	4013279	0	0	0	0
282.121	283.128	C11H17N5O4	[M-H]-, [M+Cl]-	0.086	116 (0)	374607	19092302	21551390	22203914	31218948	32139426	34266652	31536930	21797244	32648372	0	0	0	0	0	0	23622622	21961642	25761120	34355204	34283996	33914092	34428864	30607868	31376504	0	0	0	0	0	0	22903482	21116092	25987738	34725604	34365828	34124488	29938556	31816948	34663420	0	0	0	0
258.146	259.153	C11H21N3O4	[M-H]-, [M+Na]+, [M+K]+, [M+Cl]-	0.619	143 (0)	409400	215819264	227132272	234513328	211905872	220136000	235341056	211178672	140208256	210443264	15393099	15045295	15539005	0	0	9104195	231976672	227800000	267028016	236866560	222001664	224009696	229722752	203429232	219144624	0	16354691	15978395	10401116	0	9412281	235413872	223964208	256764912	246673760	244571584	238631392	190574016	226270192	222590000	15829335	15925101	14175887	10759013
309.134	274.164	C11H22N4O4	[M+Cl]-, [M+Na]+, [M-H]-	0.443	163 (0)	341877	22609522	23494436	24359460	23946096	23248758	23352218	18145680	9886325	18647744	9002496	8373142	8897959	7661345	6584219	0	23570224	24071524	26449590	25796916	22598648	24378412	22106186	20679930	20137602	9931319	11061072	9729060	7615368	6979182	6564692	23828854	25412730	27782930	26447534	25666582	26129362	18348416	20992330	22094612	8788104	9315214	7447827	6242689
276.102	277.11	C10H19N3O4S	[M-H]-	0.052	50 (0)	382774	2919380	0	4964665	0	7029099	0	0	5101527	7491691	0	0	0	0	0	0	3531667	4501819	0	0	0	0	0	7278409	8218795	0	0	0	0	0	0	0	0	0	9759404	0	8638106	0	6652188	0	0	0	0	0
328.107	293.138	C14H19N3O4	[M+Cl]-, [M-H]-	0.578	96 (0)	322098	0	0	0	15454966	17362630	20331226	15937340	9177086	17502502	4247307	4524391	4365312	0	0	0	0	0	0	20810316	16786608	17088558	17802854	17313542	17554368	4976411	4800252	0	0	3088333	0	0	0	0	19688456	20351854	18567806	15565412	17724648	17811236	5768726	6340461	4713688	0
266.111	243.122	C10H17N3O4	[M+Na]+, [M+K]+	-0.065	180 (0)	397152	19524824	42671760	40512068	111073376	129657512	139764768	147439232	148885184	141628176	23758740	21593698	22956388	14338405	13221067	15398315	37339476	36982836	35786524	124446560	124408256	118115048	139329168	142018912	124056512	23777630	24072208	22689872	16936198	16639315	16647205	43288736	36737164	38589340	113784328	141021744	114851048	109051576	131592280	113723096	24286834	23370886	27119720	16917296
242.115	243.122	C10H17N3O4	[M-H]-, [M+Cl]-	0.449	122 (0)	436519	59260028	97327152	103268760	0	269910720	279613728	279380608	159618352	272576544	0	0	0	0	0	0	105950024	104998072	121191488	274152160	266875568	271016256	308362208	294849632	301183040	0	45834168	45276116	0	0	26231838	103836600	103152280	119146136	276264032	277195168	268507360	245847728	289459264	283845024	49697284	54471068	41936604	0
246.11	247.117	C9H17N3O5	[M-H]-, [M+K]+, [M+Cl]-, [M+Na]+	0.249	180 (0)	429425	152050512	161913296	172461024	161288320	168668912	185273968	134661136	86012088	133273344	25397846	22207652	23024656	12843338	10647704	11555800	166621888	164317584	193913344	184537392	178982240	174324512	149797008	132315528	145087152	23650300	28459040	26342542	13313994	13795484	17631034	173343472	162405760	192921984	183438528	191834336	183644768	120036608	143973456	145499936	28186062	30295810	24293132	13805693
344.102	309.132	C14H19N3O5	[M+Cl]-, [M-H]-	0.481	142 (0)	307119	48713700	42019136	45076908	10701667	14472595	17215958	0	0	0	0	4145847	3614609	0	0	0	45096540	43989228	53578496	16110982	12537500	14169106	13275277	10370305	13386715	0	4126508	5520603	0	0	2808150	50102940	48697324	60488332	14455684	15959334	14094081	10788061	12931669	13032318	6641674	4397475	4743207	3074130
235.08	212.091	C8H12N4O3	[M+Na]+, [M+Cl]-, [M-H]-, [M+K]+	-0.131	100 (0)	449582	37803692	39860780	39471140	23562580	26729574	30637920	18034550	21286768	15742100	0	0	0	0	0	0	39848036	36931112	32779716	28451388	31226208	28573362	16417171	18701064	16511921	0	0	0	0	0	0	45718544	38254104	38918908	26329042	31129934	28883208	14138572	16439793	14201801	0	0	0	0
204.134	203.127	C8H17N3O3	[M+H]+, [M+Na]+, [M+Cl]-, [M-H]-	0.878	180 (0)	517734	135726320	163993120	163379088	44339012	46649476	45831284	38085368	37629332	39384476	14467545	14802071	16034290	20608758	17039506	19055362	164521792	162421456	148396240	52548136	52888060	52625700	40425884	40895152	37553908	16010280	14985902	15027669	20301796	20404022	20212058	171127984	171017728	176512128	44795240	50744224	44785452	36570584	39787840	38593936	16044029	16366022	16946884	21156966
245.09	222.101	C11H14N2O3	[M+Na]+, [M+H]+	0.048	125 (0)	431217	41068572	44489136	43692128	42090844	50427316	52101692	60017652	64276044	55820452	0	2934203	3029404	0	0	0	41648928	39988768	34463916	49984232	48717284	50837392	54370128	57216580	50248768	3146941	2432170	2229622	0	0	0	44814492	42036832	42490552	42055148	55244920	47145124	46918444	55441484	45413292	0	2732472	2580664	0
163.071	162.064	C5H10N2O4	[M+H]+, [M-H]-, [M+Na]+, [M+K]+, [M+Cl]-	0.146	148 (0)	648122	31665348	37529376	39027628	36573492	37193924	35023908	23820178	20984934	22276258	12728146	0	14844155	3640544	0	3067096	38782636	37629096	40997504	36706724	36958704	36023444	24597136	22581412	22291046	13395352	13987067	13693798	2814288	3325417	2557800	41705204	40588340	40031028	39575036	42514108	42147036	22384166	23063120	26459646	0	9874515	9741944	3149587
260.104	261.111	C13H15N3O3	[M-H]-, [M+Cl]-	0.173	124 (0)	406327	0	0	21841730	24975622	22328784	25339552	26743360	21187504	25545710	10319489	10634354	10865234	8475380	8182684	7860627	0	0	0	25730476	25939290	25613862	27045596	27460258	27158124	11393040	12275631	11704717	9112717	7196821	8536596	0	0	0	26775752	25162024	27092374	25233800	27774634	26751062	10851024	11452727	8422386	7517101
291.143	268.154	C12H20N4O3	[M+Na]+, [M-H]-, [M+Cl]-, [M+K]+	0.959	177 (0)	363001	15103339	15137085	14541634	9471924	12520282	14528403	12828151	13288488	11461770	22551122	19783574	21842444	26975802	23650988	25852136	16580202	16097643	10837535	13277627	12526145	12254112	9814116	11480587	8857776	23103360	20248312	15916501	24526228	24788258	20970156	17356326	14748600	15388664	14780144	18176262	15995710	11869797	12890099	11697187	21272442	17367978	26795838	29533596
291.143	268.154	C12H20N4O3	[M+Na]+	-0.336	117 (0)	363002	13647424	14878290	14771468	10498831	11947693	11418638	10374491	0	9276513	0	0	0	29198958	26281446	27040490	0	0	14221609	14710991	14922330	12668039	12711388	13729590	0	0	0	16620193	22231758	21414736	22220666	15679575	15600301	16543190	13631569	18468078	0	10532654	13403864	9989547	0	0	0	32703052
282.157	283.165	C12H21N5O3	[M-H]-	0.475	42 (0)	374558	2591353	0	2471072	2644878	0	2817971	0	2761876	0	0	0	0	0	0	0	3123066	2832444	0	3390952	0	4653800	3499260	3698915	3624416	0	0	0	0	0	0	0	2687592	3318758	4195788	4390721	3614479	0	3530470	4084513	0	0	0	0
337.107	302.138	C15H18N4O3	[M+Cl]-, [M-H]-	0.177	95 (0)	313504	11283940	10960700	9280427	0	7419646	7856905	0	4254632	0	0	4027204	0	0	0	0	11374125	0	10648638	8217180	8292599	9707746	7288516	6180527	7986426	0	4920017	5459675	0	0	3934601	11154704	12994354	14426298	10434836	9216663	9157010	6258909	6638104	7416426	5807958	5069679	3801692	0
253.13	252.122	C11H16N4O3	[M+H]+, [M+Na]+, [M+K]+	0.91	129 (0)	417519	13793535	28771382	28635126	68181008	70134664	75145024	65044776	60362940	66503508	0	0	0	0	0	0	28566466	27857076	28846692	69577472	71391808	71635848	67050712	72971096	61312276	0	0	3220623	3239055	0	0	30399290	26857460	28352296	64560668	76291856	70678688	54744660	62970368	61387968	0	0	0	0
241.094	242.102	C9H14N4O4	[M-H]-, [M+Na]+, [M+Cl]-, [M+H]+	0.127	142 (0)	438364	35873180	40107420	39540192	25724208	26131442	27389686	14092878	11242036	14744866	0	3651303	4415550	3193560	0	0	40115452	40026052	44671256	27503780	28733966	29852556	16789236	17514000	18329034	3660312	4183367	3644960	0	3012372	2956869	43936756	40828160	43358000	33579860	31875246	31402400	15326227	17987154	17410880	3102763	4230975	4440983	0
255.11	256.117	C10H16N4O4	[M-H]-, [M+Cl]-	0.132	124 (0)	414268	0	0	0	18279884	17644722	18970480	9568695	5622561	8953167	4459106	4916473	3978739	0	0	0	0	0	0	18672430	19666912	19631030	10513328	8724642	9642382	3414389	5116355	4999570	0	0	0	0	0	0	20623448	20397590	20536054	8770695	9596703	9316504	6485557	5743082	5771665	0
364.137	341.148	C17H19N5O3	[M+Na]+	-1.297	137 (0)	290229	6295190	7207689	7795277	7244049	7405650	5478668	4509581	7033139	6700860	4839681	3951213	0	0	0	0	7380847	7033999	8715421	5566717	5952372	5264220	5441767	6547894	5866426	0	4833403	0	0	0	0	7893836	7640762	7780469	6813328	5662085	6074262	6413681	6108957	4381398	5904879	5976915	6335553	0
289.107	254.138	C11H18N4O3	[M+Cl]-, [M+Na]+, [M+K]+, [M-H]-, [M+H]+	0.355	141 (0)	365561	0	0	0	37588860	41657712	43063684	53218028	29697754	51902700	110666280	104132280	105000752	110842960	93869024	85359096	0	0	0	43441516	43033520	41453832	58773832	58651988	57246068	109312672	116717624	118245072	105614904	101517320	117161232	0	0	0	51739160	53444932	53529388	57571016	62972556	63471572	111223664	115819376	100621096	112425064
258.182	259.19	C12H25N3O3	[M-H]-, [M+Cl]-, [M+Na]+, [M+K]+	0.5	113 (0)	409343	80737176	65347972	67287992	18697766	18058296	19635648	11754175	6973508	10774130	0	0	0	2790015	0	0	75633176	70833080	76003784	21318048	21605872	21263842	13393596	13888897	13954813	0	2947885	0	0	0	0	65149064	73346280	79385448	23896906	22713056	23931296	12977613	14274842	14587605	0	0	0	0
277.156	278.163	C15H22N2O3	[M-H]-, [M+Cl]-	0.176	180 (0)	381318	32112952	36176964	36398968	26387360	27590770	28468094	23041912	17346352	23888116	6730209	6795895	7822266	5639347	6102531	4730417	39018396	37940152	40221596	30551500	30732726	29579130	25899686	24118606	23976828	6850844	7126340	8013999	6542540	5823889	5677198	37940816	38513700	41954068	32132140	32884728	32704600	23567734	26704996	26846800	5658921	6990874	5247813	5719776
227.14	228.147	C11H20N2O3	[M-H]-, [M+Na]+, [M+Cl]-, [M+K]+	0.449	180 (0)	465292	130873360	171976576	183366816	353340640	361274912	380248416	376014912	220084400	369962976	11195512	11474938	11605431	11751248	9427109	10138435	182305616	176899168	210148112	387424160	371450752	364506432	412065600	399703680	394327136	13634236	13895633	13056611	12393245	11202839	12065001	172409584	177526144	202629328	392528608	376902624	384328096	351075424	403492832	384553088	14958308	11951652	10775147	12381787
241.116	218.127	C9H18N2O4	[M+Na]+, [M+K]+	1.844	167 (0)	438317	83090208	95737568	91356800	35193732	41356568	44199496	25972556	22692498	23978624	12093100	11381456	11487139	0	6962066	9000227	93120200	86582120	82505984	41014744	44174528	40513024	24965406	25760050	21746346	12091072	10637601	10098361	6585773	8090633	7265387	92309928	86820016	89397520	42217184	50788696	42931988	23095286	24578266	22557886	9715069	8413693	10501895	7488610
217.119	218.126	C9H18N2O4	[M-H]-, [M+Cl]-	0.353	180 (0)	486768	284200384	301970496	313969984	161065088	170118768	183812032	92502320	62119428	95606168	41106168	40040252	40803276	18386902	16081824	15111809	313138816	302351008	347749216	187013648	181393824	176832528	106444936	95445112	99928192	42038208	45594216	45171808	18311428	17842504	18195072	317707328	299474208	348523968	199011408	209831360	198245008	92240656	107414168	105148272	43002028	41903380	32657618	15856712
231.135	232.142	C10H20N2O4	[M-H]-, [M+Na]+, [M+K]+, [M+Cl]-	0.193	179 (0)	457249	198831648	208401232	213577712	121703992	126856208	140235024	91948696	57849240	92798736	13485045	13852764	14281483	12090204	11705622	10802435	218777648	210386992	247848512	143337184	134783120	137466608	100569272	94650832	95752496	14000886	13581384	14140151	13825270	13278248	12205922	212116864	208987312	237938000	150085888	154192896	149358912	89110552	109367280	107173336	12800833	14564305	11632746	13718603
316.167	317.174	C17H23N3O3	[M-H]-, [M+Cl]-	0.276	81 (0)	334268	5389091	7339394	5767274	5478540	7281151	5673431	5508562	4870187	6427062	0	0	0	0	0	0	7189020	5829264	6363060	7032248	6358904	6888046	6653676	6237578	4808294	0	0	0	0	0	0	7442492	6334233	6147822	6564301	7513988	6759383	5341692	7165934	6965930	0	0	0	0
317.147	294.158	C15H22N2O4	[M+Na]+, [M-H]-, [M+Cl]-, [M+H]+	0.29	61 (0)	333238	98057760	100917720	0	101407000	92321680	0	76304336	0	81089880	62635396	0	0	0	0	0	94414776	92101248	98985848	88350424	93598704	94120248	89376752	0	89551368	0	0	0	0	0	4232451	0	0	101151320	86289680	0	96866056	0	86979488	0	59703112	0	0	4031361
231.171	230.163	C11H22N2O3	[M+H]+, [M+K]+, [M-H]-, [M+Na]+, [M+Cl]-	1.898	141 (0)	457176	445844288	478040800	473873760	297973344	309107136	314766400	207750336	169613440	213874272	0	12149296	0	0	0	0	471931520	444098208	453445664	297922272	299613184	295086208	218956096	235004896	189047312	11017475	11349540	11036135	0	0	0	454605760	496875424	517940640	293345792	355197088	330614144	204856416	222334880	207955408	7452634	0	11955730	2724527
328.144	293.174	C15H23N3O3	[M+Cl]-, [M-H]-	0.44	20 (0)	322062	12445224	8394568	0	0	0	0	0	0	0	0	0	0	0	0	0	10561254	9925946	11249976	0	0	0	0	0	0	0	0	0	0	0	0	10325469	0	10983252	0	0	0	0	0	0	0	0	0	0
242.151	243.158	C11H21N3O3	[M-H]-, [M+Cl]-	-0.027	111 (0)	436446	5992168	7064948	8808767	12350514	11515203	11812378	11561036	5847476	9875633	2743543	0	0	0	0	0	9446952	6574219	8613599	12454113	11729122	14090201	12741718	12084980	11665912	0	0	0	0	0	0	6475485	7886940	9192198	12908522	11309132	12376784	10810718	11143218	11602231	0	0	0	0
234.145	233.138	C9H19N3O4	[M+H]+, [M+Na]+	0.809	129 (0)	451370	0	0	0	0	30368500	20951562	17896384	16387879	20263384	4765234	6076584	4572738	9101156	6214154	0	0	0	0	30904176	34305568	32730278	20844312	0	17530548	5056236	4037509	4815206	7404822	6425440	5310515	0	0	0	31394986	31471492	35363088	18198796	19900810	19446228	4030333	4612202	4801796	7672017
232.13	233.138	C9H19N3O4	[M-H]-, [M+Cl]-	-0.029	131 (0)	455288	17322686	19790036	20095946	7900256	6953610	8438610	5272407	3484022	6062771	0	3807012	0	0	0	0	21927802	21675046	22569332	9562218	10538794	8646358	6208100	6719365	6837851	3782662	0	0	0	0	0	21099982	22299056	24061820	9974145	8814565	10536072	5564938	6902043	7005716	0	2830297	0	0
246.146	247.153	C10H21N3O4	[M-H]-, [M+Cl]-	0.165	114 (0)	429361	21904418	23367160	22888542	9952552	10725088	9297568	6118254	4410228	7418331	0	0	3346447	0	0	0	23668764	23552128	27100322	11051894	11063723	11723251	8446899	8627850	5820918	0	0	0	0	0	0	21855054	25005114	27060096	11449378	11122583	11753158	7232736	8284567	7446299	0	3358396	0	3478434
308.162	309.169	C15H23N3O4	[M-H]-, [M+Na]+, [M+Cl]-	0.142	178 (0)	342951	8270939	9358971	9246006	8958327	7570219	7932039	8537792	0	7402480	5907937	6407957	6408387	7123090	5550508	7121325	9236676	8830819	10885085	8618909	8136078	7727505	7375559	6277136	6270900	6653309	7615442	6514867	6021627	6203786	6880465	9197907	9598314	8776548	8778310	9451565	8539303	7191676	7882788	7744198	6960726	6622782	6387071	7619248
249.091	250.099	C9H18N2O4S	[M-H]-, [M+Cl]-, [M+H]+, [M+Na]+	0.26	62 (0)	424281	11255316	12166742	13624296	0	0	0	0	5421796	5674435	0	0	0	0	0	0	13801988	11679244	13646113	0	0	0	0	6716301	0	0	0	0	0	0	0	12212793	11538763	12937932	0	0	0	0	0	0	0	0	0	0
273.088	250.099	C9H18N2O4S	[M+Na]+	1.47	26 (0)	387004	0	5788161	0	7915906	6547941	16541775	16242716	0	0	0	0	0	0	0	0	0	4035688	3819853	0	16503981	0	0	13205662	0	0	0	0	0	0	0	0	0	0	13544957	16670444	11543158	8461015	0	10729959	0	0	0	0
283.089	248.12	C10H20N2O3S	[M+Cl]-, [M-H]-	0.052	80 (0)	373299	32636816	33404388	7566941	0	0	0	7886233	0	7745416	0	5644090	0	0	0	0	8111807	29999786	35078588	0	0	0	7928648	7485071	7870564	0	0	0	0	0	0	34693064	8086707	36303928	0	0	0	0	0	8564940	0	0	0	0
285.121	262.132	C14H18N2O3	[M+Na]+, [M+K]+	0.333	130 (0)	370638	13850640	26662388	24079558	89152592	112079736	116949048	128614736	132753696	125230024	7090897	6814369	6940750	0	9723127	9094596	25371428	22905790	20782004	111124096	116404552	107378432	117761920	123169720	102771888	6725552	7272849	6652892	8512683	0	0	23748138	22395956	23099016	97582392	118827272	100548208	90335152	115340192	101261600	5123081	0	0	0
261.124	262.132	C14H18N2O3	[M-H]-, [M+Cl]-	0.193	139 (0)	404696	28692178	64857524	67167160	271727488	270168832	280325344	287532704	165517648	283092544	0	0	0	7794586	6270046	6644925	68436176	67690616	77145568	293134592	278608064	277664416	310407616	302536448	296311072	7215328	0	0	6000053	6907027	0	63937176	65194628	76962456	292630752	283056800	284298592	267191360	312714176	301677056	0	0	0	0
265.119	266.127	C13H18N2O4	[M-H]-, [M+Cl]-	0.504	171 (0)	398634	39830136	39566004	40219744	20521012	21797100	25874050	18617182	13372069	19796446	8012469	8236176	7379960	7687967	6137777	6083856	40428164	38782932	45350816	24763570	24766762	23684702	21649894	0	21649100	8321820	8115302	9000922	6586709	6497006	8832521	40554584	39090916	42798724	25745874	27100218	25394530	0	0	0	9184603	9904627	9627520	7405142
263.14	264.147	C14H20N2O3	[M-H]-	0.507	56 (0)	401630	0	0	0	0	0	0	0	0	0	3424768	0	0	0	2603300	0	0	0	0	0	0	0	0	0	0	0	2841052	4024547	2765719	0	0	0	0	0	0	0	0	0	0	0	2720585	3614877	2965005	2934783
247.086	212.116	C10H16N2O3	[M+Cl]-, [M+K]+, [M-H]-, [M+Na]+	0.207	133 (0)	427729	8928082	9917274	10994413	19183578	21979296	21076510	15361556	6867869	15688496	0	0	0	0	0	0	11344340	10893038	13935311	21273020	20501602	20607488	15122114	17375370	14257660	0	3324295	0	0	0	0	11499372	11684225	12853626	17942404	18101252	18370524	14194317	15113860	12790346	0	0	0	0
239.101	216.111	C9H16N2O4	[M+Na]+, [M+K]+	1.267	106 (0)	442013	0	0	5564936	0	22658558	23481486	22961700	20767432	0	6261857	7673351	7864388	9775846	8853023	10635325	0	0	0	21636556	25144194	0	23232970	0	21379998	8690471	6635628	6388113	8914091	8926405	9919709	0	0	0	0	25273746	0	0	0	0	0	6023868	7807148	9768229
215.104	216.111	C9H16N2O4	[M-H]-, [M+Cl]-	0.226	154 (0)	491330	48725340	53558060	54994308	80241648	80747112	84594128	71664744	48724968	72075088	34032324	33509414	33114050	0	0	0	54677020	51918396	57857196	82399544	82462448	83706120	82524888	76014776	77881352	36051380	38278772	38230984	0	0	0	53253296	51442244	60203584	84271224	85245968	83495560	67546488	74340208	74754096	36504604	36629556	31605078	0
300.135	301.143	C16H19N3O3	[M-H]-, [M+Cl]-	-1.466	112 (0)	352130	3005146	3752478	4651188	0	15185691	0	13302107	4042383	12273897	18154044	28177794	33848816	18241406	36753472	10425327	3180712	6281074	5870231	10927191	6576135	0	0	0	0	0	0	0	30240460	17598974	0	3297077	5007243	3959823	13164444	0	0	6253786	0	16134378	0	0	0	20252242
191.067	192.075	C6H12N2O5	[M-H]-, [M+Cl]-	-0.027	71 (0)	553147	20178842	21530676	23159752	0	0	0	0	0	0	3332719	3925753	3253306	0	0	0	22631630	22095156	24993950	0	0	0	0	0	0	4156998	2669558	3091748	0	0	0	24937386	23458594	23750112	0	0	0	0	0	0	3252748	0	2533799	0
205.083	206.09	C7H14N2O5	[M-H]-, [M+Cl]-	0.162	71 (0)	515349	0	0	0	0	0	0	0	0	0	8539323	9191134	7767555	3982653	2510852	3235934	0	0	0	0	0	0	0	0	0	7489857	9519783	8556360	4183860	3461512	4034995	2353184	2683984	3156009	0	0	0	0	0	0	10233181	9706884	7858194	4315499
267.099	268.106	C12H16N2O5	[M-H]-, [M+Cl]-, [M+Na]+, [M+H]+	0.111	176 (0)	395679	28041722	26479474	28024310	21076278	23641078	24505348	21744206	16576949	20725998	22634410	22727850	21372510	18130716	16402096	15061813	28966096	27690310	31730800	22188278	23380440	22935706	21748180	19656560	21973200	22287936	24450740	24041688	17767872	16193006	18471350	28923828	26331994	30314234	24338976	25547728	24383692	18848246	23454784	21767996	24782042	24544444	22291940	16386119
219.099	220.106	C8H16N2O5	[M-H]-, [M+Na]+, [M+K]+, [M+Cl]-	-0.055	164 (0)	482370	46133716	48490184	50438260	0	0	0	6675936	4831260	6751599	7886971	8310496	7155823	7982951	6821770	6035646	49238924	47077532	54862172	0	2305689	0	7040782	7378328	6247867	7035707	8337892	7813564	6487365	6183304	6603027	49148012	48093192	56611560	0	0	0	7115526	6586382	7309008	7782996	7198878	6213704	6112920
304.13	305.138	C15H19N3O4	[M-H]-, [M+Cl]-	0.289	88 (0)	347469	0	0	7476438	0	0	0	0	0	0	4792223	0	4214421	0	0	4086893	7326247	0	7241138	0	0	5725275	0	0	0	5027800	4941141	0	0	0	4574893	7316085	6691102	7485302	0	0	0	0	0	0	5200793	5505013	4666445	0
281.114	282.122	C13H18N2O5	[M-H]-, [M+Cl]-, [M+Na]+, [M+H]+	0.068	113 (0)	375950	23485474	26954890	28214506	0	0	0	0	0	0	11632957	13139774	14272839	14412883	12458533	11992305	27054218	25717992	27893390	0	0	20289174	0	0	0	12939292	14762793	13957602	11426065	13393739	15090785	24973382	25421066	30092556	0	0	20852572	0	0	0	14696699	13608023	14591458	13553099
302.151	303.158	C16H21N3O3	[M-H]-, [M+Cl]-	0.427	34 (0)	349762	0	0	0	0	0	0	5279614	3189686	4417731	0	0	0	0	0	0	0	0	0	5764272	5609643	0	4539179	4821839	0	0	0	0	0	0	0	0	0	0	0	0	0	4693435	6060126	4873113	0	0	0	0
279.135	280.143	C14H20N2O4	[M-H]-, [M+Cl]-	0.359	151 (0)	378616	19525526	20607630	21279146	17794516	18169774	18472116	0	10895162	16386968	4867097	4379028	4681683	4160552	4427920	4403970	23809412	21828524	24399782	18776130	19588594	18857414	17809398	0	0	4249188	4574848	5616655	5650192	4103982	5557034	22892792	21074450	24550654	21782214	20971208	19302880	0	16959860	0	6221189	6072786	5050556	5130051
217.155	216.147	C10H20N2O3	[M+H]+, [M+K]+, [M+Cl]-, [M-H]-, [M+Na]+	1.056	178 (0)	486638	108589856	120473120	122369952	75180712	79782048	79689928	0	0	41542972	57439972	52374512	52146388	270896704	242565632	290844864	119576768	116109320	117798888	79916520	85440296	80740984	39235420	45411752	36358856	56757024	57421796	52276152	196228896	178416304	252733200	122954992	131504648	124369760	83222904	97229600	92179992	39968940	43869080	41109568	70712416	70769520	74133672	247505888
89.0244	90.0316	C3H6O3	[M-H]-, [M+Cl]-	-0.049	178 (0)	1187045	62577048	58321432	60053692	306160480	258263520	252627024	255895712	119488840	261853264	16925762	15814201	17405728	19318502	17158434	16473046	66446164	75808712	75214456	263594048	261529984	269072864	300837696	345399936	317455968	16589096	4878128	5693088	13174679	22642366	3677777	67757064	84671752	86004056	325383104	260964704	306434784	351129344	332261344	318422048	3662060	4413327	4063123	22535714
667.114	668.122	C28H28O19	[M-H]-	-1.415	29 (0)	158407	4395159	4006319	4136162	0	0	0	0	0	0	0	0	0	0	0	0	3681328	4717054	6220520	0	0	0	0	0	0	0	0	0	0	0	0	3654441	3872748	5796452	0	0	0	0	0	0	0	0	0	0
135.045	136.052	C8H8O2	[M-H]-, [M+Cl]-, [M+K]+, [M+H]+	0.058	180 (0)	782557	78578424	73289208	72536480	122354704	100259712	92351072	134279568	86206528	125794592	5422544896	5344236544	5276430848	6667716608	5995828736	5516314624	93870104	103646640	94808320	116511640	117807288	119494128	164502784	172712544	155911360	5660441088	5959291392	6000564224	6397398016	6220918272	6849439744	98848448	117851608	104181712	142150432	127507672	137355728	205549680	188477040	181204688	5399464960	5848177152	4952423424	6403058688
149.061	150.068	C9H10O2	[M-H]-, [M+Cl]-	0.361	89 (0)	708945	0	0	0	0	0	0	0	0	0	24861260	22824248	24208218	47064276	39778544	38198516	0	0	0	0	0	0	0	0	0	25798204	28781472	28960784	37463572	39026700	40610200	0	0	0	0	0	0	0	0	0	24554016	26739776	22471422	107857984
125.024	126.032	C6H6O3	[M-H]-	-0.07	43 (0)	845260	3642227	2157911	2461588	0	0	0	0	0	0	0	0	0	0	0	2401016	2440600	3231549	3081464	0	0	0	0	0	0	2409870	0	0	0	2391738	0	2382072	2976011	3003511	0	0	0	0	0	2266529	0	0	0	0
301.035	302.042	C15H10O7	[M-H]-, [M+Cl]-	-1.949	120 (0)	351074	0	0	0	42420344	41924748	42709316	91806760	136403856	92892848	0	0	0	0	0	0	0	0	9929321	37657144	41387948	45556420	22271814	29010072	39418336	0	0	0	3036373	0	0	8858530	0	7849140	41100344	33654948	26235876	39664728	54820900	40216200	3174416	0	3923998	0
301.036	302.043	C15H10O7	[M-H]-	1.18	45 (0)	351075	0	0	0	6374494	6539961	6726837	10413616	15274996	11286873	0	0	0	0	0	0	0	8798108	0	6088071	6635397	7938144	0	6608789	7267065	0	2649127	0	0	0	0	0	0	0	6563202	0	0	6598513	8233624	7177203	0	0	0	0
543.045	544.052	C21H20O15S	[M-H]-	0.05	23 (0)	194598	5554413	4496805	4420139	0	0	0	0	0	0	0	0	0	0	0	0	4775776	6505680	5500734	0	0	0	0	0	0	0	0	0	0	0	0	0	5839848	5361861	0	0	0	0	0	0	0	0	0	0
609.146	610.153	C27H30O16	[M-H]-	0.457	15 (0)	173481	6290538	5212662	4808746	0	0	0	0	0	0	0	0	0	0	0	0	5021498	5466196	4510232	0	0	0	0	0	0	0	0	0	0	0	0	4409253	3677140	3403536	0	0	0	0	0	0	0	0	0	0
179.035	180.042	C9H8O4	[M-H]-, [M+Cl]-	0.077	135 (0)	590333	3237800	4130276	5760255	6130485	4797733	4379438	5560466	2672997	5275473	0	0	0	5502596	6228408	6144345	4110354	4979790	5011663	4239145	3709209	4750763	4677891	5268854	4289563	0	0	0	6492492	6328684	5647018	0	4860733	5193819	0	4172487	6089963	0	0	0	0	0	0	5357513
217.047	194.058	C10H10O4	[M+Na]+, [M-H]-	1.103	176 (0)	486919	24783792	31119450	23311812	29361896	25559862	21619476	26742720	28856502	21909092	7201679	9295855	8502258	11178701	8178584	12454581	25560676	34153112	23324426	20649610	22691284	37887096	13012328	14870017	13419788	7604507	7517633	6359989	23107824	24267846	0	15777627	23402330	13002666	12927901	6965837	4083827	5338276	5687565	3652848	6487263	5427216	6506027	9974680
327.085	304.096	C16H16O6	[M+Na]+	0.198	28 (0)	323088	0	0	0	0	0	0	0	0	0	0	0	0	0	6096832	0	0	0	0	0	0	0	0	0	0	0	0	0	0	0	0	0	0	0	0	0	0	0	0	0	0	0	0	0
301.108	302.115	C17H18O5	[M-H]-	0.251	30 (0)	350985	0	0	0	0	0	0	0	0	0	0	0	0	28220318	24370012	26172884	0	0	0	0	0	0	0	0	0	0	0	0	25467688	24964892	32374586	0	0	0	0	0	0	3504467	0	0	0	0	0	25662704
Rutin hydrophil usm
m/z meas.	M meas.	Molecular Formula	Ions	error m/z [ppm]	Recovery	Resolution	T40R_1_00h_a_H_usm	T40R_1_00h_b_H_usm	T40R_1_00h_c_H_usm	T40R_1_06h_a_H_usm	T40R_1_06h_b_H_usm	T40R_1_06h_c_H_usm	T40R_1_08h_a_H_usm	T40R_1_08h_b_H_usm	T40R_1_08h_c_H_usm	T40R_1_24h_a_H_usm	T40R_1_24h_b_H_usm	T40R_1_24h_c_H_usm	T40R_1_48h_a_H_usm	T40R_1_48h_b_H_usm	T40R_1_48h_c_H_usm	T40R_2_00h_a_H_usm	T40R_2_00h_b_H_usm	T40R_2_00h_c_H_usm	T40R_2_06h_a_H_usm	T40R_2_06h_b_H_usm	T40R_2_06h_c_H_usm	T40R_2_08h_a_H_usm	T40R_2_08h_b_H_usm	T40R_2_08h_c_H_usm	T40R_2_24h_a_H_usm	T40R_2_24h_b_H_usm	T40R_2_24h_c_H_usm	T40R_2_48h_a_H_usm	T40R_2_48h_b_H_usm	T40R_2_48h_c_H_usm	T40R_3_00h_a_H_usm	T40R_3_00h_b_H_usm	T40R_3_00h_c_H_usm	T40R_3_06h_a_H_usm	T40R_3_06h_b_H_usm	T40R_3_06h_c_H_usm	T40R_3_08h_a_H_usm	T40R_3_08h_b_H_usm	T40R_3_08h_c_H_usm	T40R_3_24h_a_H_usm	T40R_3_24h_b_H_usm	T40R_3_24h_c_H_usm	T40R_3_48h_a_H_usm
181.014	182.022	C8H6O5	[M-H]-	-0.155	143 (0)	389221	0	2501594	3648384	5080831	4427114	3997886	4972793	0	4929105	6254155	6629381	5088400	5715863	5774659	6472044	3260436	3683305	4586435	5409731	3957033	3831871	3663885	5133146	4992954	6983391	6389962	5612284	6766428	6594257	7244977	3050203	3738781	0	5943173	4380919	4252925	4635681	4716586	4379621	6260947	5863350	5218151	5020894
189.032	154.063	C8H10O3	[M+Cl]-, [M-H]-, [M+Na]+, [M+K]+	-0.052	27 (0)	372708	0	0	0	0	0	0	0	0	0	183753456	230749072	223208048	4056221	0	0	0	0	0	0	0	0	0	0	0	243625552	194860448	256660960	5369039	3858687	3681451	0	0	0	0	0	0	0	0	0	117250648	127531432	168568464	3968721
217.027	182.058	C9H10O4	[M+Cl]-, [M-H]-	-0.185	18 (0)	324647	0	0	0	0	0	0	0	0	0	96489296	81897312	85604424	0	0	0	0	0	0	0	0	0	0	0	0	93105472	115771096	112937736	0	0	0	0	0	0	0	0	0	0	0	0	66723260	65288284	69273896	0
165.056	166.063	C9H10O3	[M-H]-, [M+Cl]-	-0.154	180 (0)	426902	63616368	165608208	170733632	1097394176	1208398848	1336864384	2282759936	1788128384	2513206016	1956221440	1927896832	1980073344	8943336448	8085482496	8156584448	163917184	164472272	164190368	1205924480	1239441408	1191846912	2345435648	2180310784	2342283264	1998436608	2115167872	2162125568	8932125696	8780427264	9714538496	168786112	154928272	167901088	1096633728	1176238464	1107044864	1799433984	2003661696	2013024512	2618101248	2854140416	2765371136	8609911808
195.066	196.074	C10H12O4	[M-H]-, [M+Cl]-	-0.107	180 (0)	361215	14077456	18284550	17770110	39211280	37588032	35535748	50991440	42729220	51860368	808468096	775214848	800536320	719255488	705105024	740737856	19794172	22949162	17745172	41505232	42193372	39851628	49575844	50163828	48745096	831706624	867332288	865881536	709050624	739620672	820486144	24788156	25084994	23157032	46946208	50672372	43077048	52930640	58223132	58693136	958276864	941247424	971353600	727630464
153.019	154.027	C7H6O4	[M-H]-, [M+Cl]-	-0.136	163 (0)	460478	0	0	0	46804972	51808988	56960000	65145216	53876016	67683600	97710488	95365592	99483952	35935580	31623188	34310668	28588138	26143364	0	54490280	55889808	55672728	74774128	67026316	72726808	98221416	107417744	109970040	34891376	35933068	45073520	0	24452362	27348782	49894016	54307316	51759232	57739712	63563388	62531240	103710936	106774520	100900640	36314252
191.032	168.042	C8H8O4	[M+Na]+, [M-H]-, [M+H]+, [M+Cl]-	-0.013	138 (0)	368826	0	0	0	69638336	53792664	33410344	51408216	47736356	43023696	1131580800	1109113728	1109406976	63310936	64237484	125984792	0	0	0	35917768	44256388	50249680	53627976	66692956	46213560	1143938944	1092950784	1080134144	46470572	61889452	23660848	0	0	0	45148564	53178608	63765316	82957352	51445572	56758556	912966144	947925632	1073122496	51456408
123.045	124.052	C7H8O2	[M-H]-	0.002	23 (0)	572649	0	0	0	0	0	0	0	0	0	5422553088	5138457600	5199113216	0	0	0	0	0	0	0	0	0	0	0	0	5265952256	5800634880	5788149760	0	0	0	0	0	0	0	0	0	0	0	0	6223738368	6267557376	0	0
151.04	152.047	C8H8O3	[M-H]-, [M+Na]+, [M+H]+, [M+K]+, [M+Cl]-	-0.115	146 (0)	466524	79923016	87144400	97337920	0	0	0	229264416	175778672	252605120	12893699072	12897835008	13139502080	6376095232	5720840704	5388164096	92635048	117574208	105122128	116297176	115661408	127924776	245724960	216968976	236091632	13021608960	14180217856	14344581120	10600208384	10010434560	11238707200	98932520	80474408	107123368	150198720	132846992	128978320	261900096	284319616	278704544	13323626496	14213248000	13365882880	11583236096
137.024	138.032	C7H6O3	[M-H]-, [M+Cl]-	0.147	144 (0)	514148	0	0	0	53287576	51412000	51245520	46483172	38916860	53035768	77870304	80080552	79324136	73457384	69465144	71151392	0	0	0	53157984	52294392	49542064	49367084	52163356	50064988	79766344	81785160	86693392	66824904	73224136	74695016	0	0	0	55134668	49723288	51552012	47857260	52032508	50703776	79606056	83274648	80311984	62325348
213.056	214.063	C13H10O3	[M-H]-, [M+Cl]-	-0.382	55 (0)	330706	0	0	4293549	4309287	0	0	3321778	4586288	0	0	0	0	0	0	0	0	0	5104093	3625863	4122944	0	3268168	0	0	0	0	0	0	0	0	0	3802452	3972921	0	3658139	0	4379176	0	4516462	0	0	0	0
59.0139	60.0211	C2H4O2	[M-H]-, [M+Cl]-	0.009	180 (0)	1193914	50361602048	43909169152	44095307776	54577577984	43818262528	40160247808	44045606912	20878772224	42271477760	50983960576	56890441728	55404507136	65127854080	60478758912	49784295424	47836471296	50898145280	56373239808	45926875136	42725941248	45771026432	50637639680	61852037120	50515124224	53719846912	52248461312	55902502912	62563385344	60822228992	48761110528	47470350336	57213235200	55876190208	52708524032	44131590144	50863235072	59309903872	55176671232	53787697152	43261575168	48237953024	34270107648	59774623744
87.0452	88.0524	C4H8O2	[M-H]-, [M+Cl]-, [M+K]+, [M+H]+	0.08	124 (0)	809448	0	547122560	519835872	0	0	0	1165376256	666619072	966007616	37487415296	38936088576	38724272128	34505768960	35549433856	32455471104	533029504	513014272	621219520	0	0	0	1236314368	1015402432	1027160960	38579499008	38738104320	39238250496	35914936320	38180995072	35808350208	554654400	547174720	536202848	0	0	0	1635162240	1538216832	1262045824	39448268800	41091035136	35384807424	34392580096
96.9696	97.9769	H3O4P	[M-H]-, [M+K]+, [M+H]+, [M+Cl]-	-0.202	180 (0)	726726	121814736896	123558658048	116015325184	144288481280	140041240576	137665298432	150911959040	323564634112	162539601920	50992836608	50212507648	50140733440	47843143680	64215572480	124046491648	111666601984	102862815232	70080315392	123135950848	136310865920	135879524352	144795697152	114313347072	138950803456	49097408512	49748676608	50454036480	43114913792	62929485824	70603300864	92103991296	99321356288	64449265664	107339382784	140864421888	139178082304	145392631808	107048263680	129311956992	50113069056	42914070528	96475947008	40948551680
120.966	97.977	H3O4P	[M+Na]+	1.227	87 (0)	582493	994534592	1188412032	1161155200	1648162560	1448338688	1368551296	1855954432	0	1831054848	0	0	0	0	0	0	1370263936	0	0	1539703808	1540530688	1645691904	1953121024	0	2055770752	0	0	0	0	0	4415218688	0	0	0	0	1660342400	1828406528	2578240256	0	2313304064	0	0	0	0
176.936	177.943	H4O7P2	[M-H]-	0.194	180 (0)	398207	426394176	478052320	404742240	798810112	831652928	837993472	860836864	3302143232	977845056	213381824	196027680	199653008	153441648	257999456	900363520	408580032	339817120	127355496	667640256	861573440	840649728	867124672	480040704	806211776	212168672	226401776	231757920	133614488	282901120	443191232	287127104	305522048	120423352	459821056	862864384	806509824	826416192	466104256	668943488	268997280	192487824	851094144	121871120
402.995	404.002	C9H14N2O12P2	[M-H]-	0.1	54 (0)	174818	9657220	11243462	9838270	0	0	0	0	0	0	0	0	0	0	0	0	10282885	7506177	7965995	0	0	0	0	0	0	0	0	0	0	0	0	7649327	6222255	5624951	0	0	0	0	0	0	0	0	0	0
346.056	347.063	C10H14N5O7P	[M-H]-, [M+Cl]-, [M+Na]+	0.517	151 (0)	203582	427100000	167938128	191562688	0	5863670	6043915	5185419	5493547	5015237	7812650	5507011	6409170	11288368	12566974	10888440	163979120	171249648	147388624	6414493	6580206	6338978	0	4407351	0	4736169	7594877	6375783	10899784	7222021	8253907	201714688	171235808	147114528	0	5704502	0	0	0	0	7185087	5604997	9064458	17505968
87.0087	88.016	C3H4O3	[M-H]-, [M+Cl]-	-0.081	161 (0)	809752	155169424	199901248	218439152	100195872	0	0	0	47122512	0	34358984	39085112	37999748	34271052	34919388	25552390	205150240	207322144	241032560	0	94836624	0	0	0	0	33505812	29344176	30912670	31063872	33067562	22266848	194667408	204908016	229962000	102174616	97241976	98482680	101644968	117721920	0	25569618	26756740	20680542	33640628
148.06	147.053	C5H9NO4	[M+H]+, [M+Na]+, [M+K]+	0.023	180 (0)	475885	11600340992	10850220032	10799409152	13283239936	11915875328	11079072768	11389337600	7884504576	11497679872	128806464	132310872	127699368	205913824	159464512	151125904	11328142336	10840797184	11941576704	11368450048	11332148224	11386141696	13078659072	14067276800	11951023104	125672688	126085616	133643160	167238544	144748336	145804192	11173967872	12498727936	11614877696	11837870080	12033563648	12636319744	13986888704	12707262464	12787462144	115461440	125254072	106714800	167244416
146.046	147.053	C5H9NO4	[M-H]-, [M+Cl]-	-0.14	180 (0)	482461	21590263808	23184709632	23568357376	27062415360	28877858816	30981441536	27642406912	20124076032	29433405440	275153152	279392192	270150112	369510016	317402944	286349312	22821066752	22178031616	24931149824	29233053696	29423044608	29112426496	29329934336	28166903808	29385152512	279117792	300183168	308802432	321356320	297332864	325244448	23947526144	22469976064	24851920896	28404885504	29852092416	29198188544	26722338816	29732878336	30068752384	302180544	309368128	267717152	276168192
179.056	180.063	C6H12O6	[M-H]-, [M+K]+, [M+H]+, [M+Na]+	-0.146	171 (0)	393507	17832620032	18250801152	18426048512	5601279488	5996828672	6951700992	1936407424	1363148672	2085942144	494154912	480503936	480544064	286351424	226455920	0	18946623488	19494873088	18852120576	6441805824	6560284160	6406065152	2411569408	2231036416	2390375168	511996320	546330432	562363776	278786016	256566976	275128416	19241330688	20367972352	21157922816	6153721344	6748139008	6338398208	1811256832	2022131840	2019017856	593707328	602862144	499085536	240483216
74.0248	75.032	C2H5NO2	[M-H]-, [M+Cl]-, [M+H]+, [M+K]+	0.017	180 (0)	951720	209763936	214642752	219088928	373792384	346447936	341829952	419288544	237003872	440576288	1992780288	2187503616	2168972288	32131170	26973904	23410476	255731648	261332848	282798016	382904736	368539456	385214624	487521728	558030400	510841344	2123441280	2252866304	2399920128	440924384	421085696	392573056	279145376	302148928	314518432	443629472	381146432	417747808	563265472	570683520	543642304	1986657792	2186768640	1682980352	204862528
90.055	89.0477	C3H7NO2	[M+H]+, [M+K]+, [M-H]-, [M+Na]+, [M+Cl]-	0.057	180 (0)	782344	2240709376	2093481088	2087254144	3309931776	2767463168	2545286144	3064384256	1873928192	3172139264	1562462592	1631915264	1587431424	528630848	478395328	469697344	2260818944	2267378944	2443340288	2652496128	2669490176	2729265920	3724228864	4333687296	3423196672	1631448704	1654305920	1774287488	818898304	794033920	832435648	2212419328	2664252672	2436687616	2830150144	2814081792	3061652992	4172697600	3765337344	3665380864	1326275968	1458009088	1261194240	673877184
141.016	118.027	C4H6O4	[M+Na]+, [M+K]+, [M+H]+	0.025	180 (0)	499689	406390240	680716800	658222464	4750641152	4357070848	4065881600	39950152	25325348	41334664	48586124	50873076	50940168	67039216	70394184	64266120	714081728	749533632	688422912	4123987968	4250000640	4237456384	33046086	41930812	35651316	50734960	46719944	50478824	59950060	70364152	53903252	727851008	820289792	754088832	2746552320	2787677952	2838682368	42775600	45477660	44955368	37241148	43139908	36604832	61550548
117.019	118.026	C4H6O4	[M-H]-, [M+Cl]-	-0.243	180 (0)	602165	6171089920	12523005952	12718096384	45509357568	51394797568	56056561664	351398752	308125536	362268928	301991456	328152800	319620512	331250496	362407616	411884416	11588579328	10401236992	10955979776	48002027520	49503158272	46828249088	264919808	244660208	285981376	321198912	332139168	369768640	282883552	357840160	388981568	11771506688	10094334976	10586469376	26730465280	32145846272	28787056640	271898912	314278592	341478880	382422560	406913184	381120544	257880096
169.095	146.106	C6H14N2O2	[M+Na]+, [M+K]+	-0.165	107 (0)	416707	2727750400	2715211264	2642843904	0	0	0	0	0	0	48952640	47852484	47035928	86688480	67570856	62084628	2787609600	2790396672	2445095680	0	0	0	0	0	0	52112028	53089008	51043696	76798288	60374652	57314816	2647004672	2943914752	2858428672	0	0	0	0	0	0	40691188	41763488	43751756	78701136
145.098	146.105	C6H14N2O2	[M-H]-, [M+Cl]-	0.08	180 (0)	485614	840883712	939323584	932083264	123086680	122495336	117925104	47399936	43217908	49929400	19985118	21364030	19818678	26412694	18926942	16498122	1026924096	1011734848	875849536	144680496	148672944	152073040	55526732	55245272	59202312	22089056	23564182	25263002	25690122	20621180	18735582	948753472	1024947200	1062377280	159538176	144693568	157388528	66703808	66136496	69096728	25137314	24533222	25454340	25816402
72.9931	74.0004	C2H2O3	[M-H]-	-0.027	173 (0)	965170	11173338	9406090	10643408	8977438	7864194	6315200	7653795	4195449	8352080	8861108	10006702	9709707	7769456	7056242	6671289	8816069	8728247	11246620	9077210	5166775	7331224	7293189	9019729	7487113	7488557	7632501	8027943	4965628	6335760	4848567	9561251	9936970	10891247	8246843	6962293	7185509	7421902	7579408	9420148	7174247	7078842	6086370	5996672
132.03	133.037	C4H7NO4	[M-H]-, [M+Cl]-, [M+H]+, [M+K]+, [M+Na]+	-0.078	144 (0)	533641	10200189952	12446145536	12829220864	114540504	121620776	130023248	94724880	0	94535672	89075272	91412728	84717224	123954416	110869064	98242944	12144998400	11566939136	13242310656	136376192	124735536	120226928	92637352	89981728	89519344	89259640	91488328	97152712	113003744	105462768	105131184	13264932864	11849676800	12998247424	110974488	116544032	112027888	83056696	96152784	91262096	100990840	103037776	89000896	103373248
306.077	307.084	C10H17N3O6S	[M-H]-	0.093	51 (0)	230191	0	0	0	0	0	29555156	0	0	0	4282983	0	0	0	0	0	0	0	3964080	0	26698644	26605468	0	0	7993206	0	4971043	0	0	0	0	0	0	0	0	0	22633950	7124674	0	0	4253548	4196171	4824888	0
324.059	323.052	C9H14N3O8P	[M+H]+, [M+K]+, [M+Na]+	0.399	38 (0)	217401	31626344	11091576	11736499	0	0	0	0	0	0	0	0	0	0	0	0	12737631	10964137	10826902	0	0	0	0	0	0	0	0	0	0	0	0	15339492	14828175	10777148	0	0	0	0	0	0	0	0	0	0
96.9601	97.9674	H2O4S	[M-H]-, [M+Cl]-	-0.02	180 (0)	726738	17891330048	24332447744	18668566528	21852934144	20180697088	19353245696	41004064768	54049169408	42954977280	13416557568	6345118208	8434529280	6134702592	11961290752	13479429120	15795914752	24957687808	11129864192	17816846336	19059951616	21356285952	10690625536	16544154624	18067357696	10283600896	10521911296	8289875456	6019328512	5653231104	5833506304	28380841984	18885220352	16927160320	20492216320	15511675904	13582478336	21683812352	25646997504	18826291200	5078282240	3854149888	19490449408	14831088640
173.104	174.112	C6H14N4O2	[M-H]-, [M+Na]+, [M+Cl]-, [M+K]+	0.059	85 (0)	407038	1251942528	1294291328	1315956224	0	0	0	0	0	9553183	0	6252257	0	0	8550124	0	1408270336	1405213568	1253261312	0	0	0	0	9680934	0	0	0	0	0	8760419	0	1357008000	1403510528	1504021632	0	0	0	0	0	0	0	0	0	0
147.076	146.069	C5H10N2O3	[M+H]+, [M+Na]+, [M+K]+	0.141	180 (0)	479081	4449843200	4326117888	4240502784	6436887040	5983874560	5731616768	4453345792	3229237504	4492230144	335131904	338683776	334306784	178992688	156518464	149823632	4577069568	4522377728	4675656704	5746824704	5808208384	5765108736	4923772416	5103696384	4480548352	332772416	336245600	359650304	185571552	187592944	205688416	4267872512	4943757824	4637592064	5823664128	6002017280	6177405440	4918632960	4640596480	4614715904	226337344	251651200	216942720	186629472
145.062	146.069	C5H10N2O3	[M-H]-, [M+Cl]-	-0.085	180 (0)	485736	2197286912	2491867904	2515575808	3490443008	3792429824	4124803584	2806068992	1893922944	2967117056	168982528	168054352	169022144	94072928	82901616	86955416	2475612672	2465962496	2675850752	3903559168	3936860416	3885145344	2928262144	2742964736	2938452224	171260032	188726992	190734608	95216568	95002016	118670744	2541861888	2374946304	2695550720	3827916032	3955383552	3849924096	2535473408	2937336320	2950712832	153651600	160318608	147867024	86171216
106.05	105.043	C3H7NO3	[M+H]+, [M+Cl]-, [M+K]+, [M+Na]+, [M-H]-	-0.024	179 (0)	664344	2733883648	2430740736	2411594240	60663368	56584808	50787560	43710320	25765918	43379528	33680660	35414172	49129892	26184376	33250522	23211432	2615406848	2611478784	2839485696	63635544	59200968	56736048	50107740	50641340	46847292	32834954	33679976	32952326	24932486	31462138	27357928	2609235968	3096397824	2789897984	58278584	55752108	57799848	48878820	52335420	48205944	32365188	32335764	27884496	26197442
175.025	176.032	C6H8O6	[M-H]-, [M+Cl]-	0.053	153 (0)	402567	58142100	183147056	189661392	16892886	19431328	0	222210544	217097552	239289984	285399424	268955776	275226048	190615824	193013712	232920080	180171488	164644944	173913104	0	0	0	243700896	204226784	237588224	286669984	316690656	323572512	182335520	194880208	272083808	190526656	160144000	165950464	0	0	0	216021488	245228624	253530688	533431232	464733728	453185760	177642304
150.058	149.051	C5H11NO2S	[M+H]+, [M+K]+, [M+Na]+	0.039	148 (0)	469525	3302643968	3239622912	3266097152	4030269952	3747208192	3658257152	3726198016	2539480576	3755917312	0	0	0	72657824	60132100	55311828	3301122048	3236195072	3578583552	3648850176	3636211456	3641934336	4188304640	4297445376	3792890112	0	0	0	80897352	68575344	69790264	3157803008	3404746240	3358977024	3720830720	3831766528	3905134848	4164005376	4056502272	4028015872	0	0	0	78239152
148.044	149.051	C5H11NO2S	[M-H]-, [M+Cl]-	0.019	12 (0)	475946	0	0	0	0	0	0	0	0	0	0	0	0	0	0	0	0	0	0	0	0	0	0	0	0	0	0	0	0	0	0	0	0	0	0	0	0	0	0	0	0	0	0	0
203.083	204.09	C11H12N2O2	[M-H]-, [M+Cl]-	-0.124	180 (0)	346932	368422528	371792608	366227936	1138602240	1213469440	1260294656	1260599552	1237095296	1355249152	8330446	6439092	7554963	8717543	9851408	7554773	385211744	396587008	412730176	1281923072	1301480576	1292189952	1184487296	1133796352	1241547904	8000269	7862671	7560121	8064548	7258594	8356137	409361184	395786336	407631264	1258554752	1273287424	1237257984	1118501760	1279466368	1265845120	8133103	8795133	9108898	8940353
166.086	165.079	C9H11NO2	[M+H]+, [M+K]+, [M-H]-, [M+Na]+	-0.028	180 (0)	424253	18465677312	17030512640	17122810880	24071526400	22239793152	21735923712	21088145408	14025167872	21421746176	237095856	238354592	220795168	413033696	302685920	272435296	17722853376	17495031808	18790617088	21881786368	21983236096	21787518976	23897935872	25815322624	21881100288	279636960	277983552	294590912	410524736	327257664	327107392	17436346368	19217653760	18764642304	22349375488	23059818496	23464136704	24478439424	23536924672	23081222144	262139376	289246144	254378832	407524000
164.072	165.079	C9H11NO2	[M-H]-, [M+Cl]-	-0.119	180 (0)	429445	10602001408	10832762880	11093682176	13256756224	13761683456	14579825664	13143456768	10667985920	14359671808	235155728	232435632	228970624	262713024	211548704	196459488	10857216000	11053852672	10717120512	14218191872	14655002624	14499667968	13356047360	13035176960	13977616384	286841376	305800256	307355648	307291040	270177120	264055408	10840151040	10842399744	11332881408	13927014400	14102970368	14067386368	12962751488	14205148160	14351205376	360922240	369488000	357683648	355122336
204.063	181.074	C9H11NO3	[M+Na]+, [M+K]+	-0.013	111 (0)	345264	1636529664	1679713152	1659842048	1678021248	1681988224	1726210432	1549141632	1504095872	1573685760	0	0	0	0	0	0	1669348352	1698926848	1538310784	1726432128	1803767424	1748878720	1685641600	1739844864	1580272256	0	0	0	0	0	0	1661983616	1685494912	1712658176	1681730688	1815529600	1747740928	1737260544	1690440320	1608655232	0	0	0	0
180.067	181.074	C9H11NO3	[M-H]-, [M+Cl]-	-0.012	180 (0)	391309	1824641408	1942843648	1973543552	2655555584	2754891264	3016664064	2466077440	2020931200	2685338368	48225884	46649716	45020420	44876620	42561948	42073676	1980520192	2035452032	1933230848	2941100544	3062771456	3057172736	2602054656	2488673024	2770406144	47312564	51563952	50627644	47642140	43735208	44972100	2074702720	2014252672	2145358464	2920387584	2929497088	2912035328	2574031616	2799601408	2785493760	59794740	58930712	54711232	49770988
259.022	260.03	C6H13O9P	[M-H]-, [M+Na]+	0.176	172 (0)	272013	329861248	455932256	496134400	163627696	173616032	180692560	77901304	176453520	87357688	15991992	16011468	15481634	13179622	14130241	20302290	432552512	409185472	323491200	157998048	175014736	171683072	74914456	55656624	72077704	14055050	15440188	15939725	8992688	12486709	15398716	516472576	405993440	297530176	135167808	164784976	158882704	59341980	55733632	65289136	0	21051076	35502176	10706197
365.105	342.116	C12H22O11	[M+Na]+, [M+H]+, [M-H]-, [M+K]+	-0.012	180 (0)	192960	3049417984	2864798464	2799244288	1408355200	1294598144	1313102080	56414668	38238316	50436264	17871426	19216888	20051976	69455136	33110456	30303466	2978516736	3070798592	3039415296	1437467008	1480096256	1507871872	55553884	64890432	56350064	21716696	18625784	19983270	41080848	35064528	26713046	2834275840	3251360256	3013851648	1481878912	1436125568	1509612800	71800776	51530436	47916560	17523922	17845100	16478106	39923316
111.044	110.037	C6H6O2	[M+H]+, [M+Na]+, [M+K]+	0.007	140 (0)	634467	0	0	0	68646456	58483076	52469396	59952052	49490512	61474904	47655636	50384220	53526168	57059708	51021036	51577508	0	0	0	59062996	59079876	58679908	68437480	75448288	61820820	51733904	53352244	52096944	56637004	51604436	51972748	0	0	0	70517656	71131808	76405320	84396104	80755152	76898304	49611524	54978780	52299124	55826364
109.03	110.037	C6H6O2	[M-H]-	0.116	59 (0)	646163	0	0	0	0	0	0	0	0	0	13083416	11737320	11634838	49763684	48830152	51290112	3092465	0	0	0	0	0	0	0	0	11621149	13507813	13849399	55344040	57507172	58111436	0	0	0	0	0	0	0	0	0	11725308	12351335	11868274	51587660
195.003	172.014	C3H9O6P	[M+Na]+	0.109	98 (0)	361323	0	0	0	4825635	4878227	3886642	6360442	3728280	4599961	0	0	3771937	0	0	0	0	0	15629886	5688966	4396714	5473221	5833523	6955762	5464866	3574043	0	3514398	0	0	0	18755406	0	15968728	4398979	5185913	6009564	4406144	6567450	6399334	0	0	0	0
80.9652	81.9725	H2O3S	[M-H]-	0.021	179 (0)	870178	8689896	10232299	9203363	8761486	8954854	8485886	9138082	8253589	8933079	12436283	11233712	11784590	11005197	11703720	10490804	9897589	8966765	8541554	9109968	9923954	8244871	9177175	10508265	9987241	11749057	13209597	11922987	10556787	11426672	9757562	11362836	10108168	10473833	8829513	9407272	11110821	9991105	9252387	10397293	11022290	11713061	10883312	9701289
120.012	121.02	C3H7NO2S	[M-H]-, [M+Cl]-, [M+H]+, [M+Na]+, [M+K]+	0.132	176 (0)	587029	42599344	48099532	45411468	199584544	178184640	233157696	29113440	19075492	30792854	18081492	16496423	18207266	7802083	6145127	6870595	43094080	43273152	58994760	179186976	155837248	178308304	36385776	33165176	32074322	18065400	22501598	25360600	6740150	7744543	9473774	46102128	39154632	39353252	163824256	177710896	159906144	23120764	35625976	32007846	25559822	26133970	21201906	6316632
323.029	324.036	C9H13N2O9P	[M-H]-	0.374	103 (0)	218112	562844160	172060672	197196064	15817671	17453808	18521096	0	0	0	0	0	0	0	0	0	171248192	173788656	160459824	17134516	17279680	18339732	13506993	0	0	0	0	0	0	0	0	206763744	175248752	153980864	0	15086104	13650655	0	0	0	0	0	0	0
111.02	112.027	C4H4N2O2	[M-H]-, [M+K]+, [M+Na]+, [M+Cl]-, [M+H]+	0.247	157 (0)	634706	229846704	324843264	329605312	917931200	876543104	863274368	1467244928	1129093376	1518120832	2141665408	2052774912	2088763904	0	0	0	355304608	357990080	312828736	886801216	912768768	881029120	1455794816	1400790400	1395768448	2140276608	2280550144	2319128064	0	0	0	360962720	366254560	338632096	1055870720	1067214080	1034150848	1495251456	1512364416	1469024640	2524512000	2765957120	2705107712	0
138.055	137.048	C7H7NO2	[M+H]+, [M+K]+, [M+Na]+, [M+Cl]-, [M-H]-	0.105	180 (0)	510327	35139792	34208696	35454412	40092000	36580804	35858080	37992152	25325300	37194692	74497632	76957040	73443920	95914400	83516832	84874592	35143340	36409804	38116148	36161708	38240308	35248068	43185340	47737252	37584652	77230056	77279936	80893128	65161340	61532304	64938172	37143212	36370176	39235780	38067264	40601428	37445948	43349416	43772276	40893168	60429660	70822608	61878008	76301248
125.021	102.032	C4H6O3	[M+Na]+, [M+Cl]-, [M-H]-, [M+K]+, [M+H]+	0.106	180 (0)	563532	314135200	316020320	284853120	510311232	399097856	328774176	470663808	579518848	475487520	1048646144	1093611264	1075332864	1121371520	1140703488	1221094528	285415648	329011104	247924912	309006112	330719712	354625504	406140928	518335456	415213440	910985344	835773504	877525248	916463232	973428608	782166016	254937392	326221248	250090256	341077440	315526560	365152800	497494336	413007520	408924352	585944000	625399616	694987584	877480832
142.063	103.1	C5H13NO	[M+K]+, [M+Na]+	0.395	120 (0)	496003	0	0	0	7248532	6791250	7427188	8701609	6356232	8119449	37498272	36181820	34536364	15829300	14044069	15577023	0	0	0	7723215	6654773	6980023	10054237	10234070	10339282	34791964	37634352	37147900	20482746	19775696	23204720	0	0	0	7361770	6467724	7132271	9656189	10038238	8831447	33903704	37235812	33286378	5889034
115.037	92.0473	C3H8O3	[M+Na]+, [M+K]+, [M+H]+	-0.017	158 (0)	612554	1499657344	1379116928	1237157632	2625281024	2169233408	1441309696	1570375296	1400550400	1280005632	1094727808	1372707072	1170150400	2188111872	1618801152	2390157824	1785040128	2313051392	1343455616	1674519680	1999228032	2083912576	1910608640	2720678400	1679979776	880168704	213491424	218180752	1301452800	1432250496	233393056	1482063232	2570278912	1434800512	2076034560	2178955264	2549474048	2563119872	1608416128	1530453760	0	115870744	130502224	1457135104
267.077	244.088	C10H16N2O3S	[M+Na]+, [M+K]+, [M+Cl]-, [M+H]+, [M-H]-	-0.066	93 (0)	263796	41631908	16066118	14531367	31605528	32593214	33268572	25107252	0	27513420	0	0	25383886	0	30384406	0	0	14220991	14902448	0	0	0	26824670	28105642	25976872	0	26568070	24665626	0	0	22761736	15410933	0	0	0	40678132	0	28558188	0	30073546	0	23577160	0	33046944
173.042	150.053	C5H10O5	[M+Na]+, [M-H]-, [M+K]+	-0.122	85 (0)	407190	0	298591584	289248000	591731456	590382528	583231744	0	0	0	37026252	37882468	36274952	0	0	0	315644896	324156928	300125344	612652928	713155200	669221568	0	0	0	36965208	37268376	36557412	0	0	15636504	285048320	354362240	309129088	651562176	687225536	733138752	0	0	0	13634815	16315901	16898066	0
115.004	116.011	C4H4O4	[M-H]-	-0.01	179 (0)	612744	0	318965600	315920800	29325092	25873698	21775418	26765264	28011352	31262182	26431940	32631606	28060778	27131826	33032218	39570004	285676896	274880480	276219040	21820438	19716092	18288676	25219128	26181590	23085868	25158190	23733726	24680750	26096736	27429252	28617124	284156096	256280080	247554800	23791834	23182872	28080114	25368196	26895424	29399692	26153904	29126864	27617376	24076018
132.102	131.095	C6H13NO2	[M+H]+, [M+Na]+, [M+K]+	0.127	180 (0)	533421	33244526592	28835729408	28420298752	37924683776	32729348096	30052706304	33604526080	21056903168	34277400576	1547155584	1589841664	1518106368	1927148160	1447591552	1335416192	30272278528	30866724864	31405725696	31718131712	31752660992	31769790464	38800502784	45092007936	34958045184	2120787840	2026617344	2197571584	2866120448	2470297600	2048589824	29299824640	36161773568	32217440256	34546794496	34373804032	36893298688	43990294528	40746881024	39339094016	1818857600	2104737536	1840902400	2945823744
130.087	131.094	C6H13NO2	[M-H]-, [M+Cl]-	-0.014	180 (0)	541666	29786097664	31827898368	32682125312	38482485248	41163255808	44180336640	31907497984	27081437184	34425135104	1756698240	1786290176	1728323200	1893053056	1645847808	1576206080	32663289856	32851404800	33825609728	43549290496	43432767488	42612617216	32637018112	31598831616	33331236864	2844002048	2851264000	2967261952	2852192000	2682520320	2471133440	33218516992	32844457984	35203174400	40311603200	41640730624	40573030400	31158827008	34362564608	34850729984	3425732608	3494762752	3250595328	3286026496
111.089	88.1	C4H12N2	[M+Na]+, [M+K]+	-0.024	180 (0)	634282	94826880	74737368	64057684	362701376	373472768	334773952	1437553024	1982162688	1350150528	4715526144	4816348672	4803162624	5323016192	4882600960	5761968128	337971008	374773952	252261328	630673856	643931392	604178112	1845169152	1859068928	1516147072	5374863360	5207012352	5285430784	5591059968	5568900096	5868091904	438473376	564550464	402739968	841844288	903784192	896495104	2399756032	2199118592	2103811200	4057197312	4611159040	5202401792	5513498112
154.062	155.069	C6H9N3O2	[M-H]-, [M+K]+, [M+Cl]-, [M+Na]+	0.124	142 (0)	457355	925180288	989432960	1018907456	1717014528	1835180288	1978348800	2165906688	1548030976	2252139008	15883506	13326086	11951452	0	0	0	1011972544	1032331136	1066440704	1879379712	1869077504	1881785472	2280876544	2216406528	2286488576	16094688	17366938	16417543	0	0	0	1126438656	1042215872	1130400896	1915698432	1942557824	1881333120	2019914880	2355739136	2309437952	16769856	15663370	13220511	0
256.059	221.09	C8H15NO6	[M+Cl]-, [M+Na]+, [M-H]-, [M+K]+, [M+H]+	0.354	129 (0)	275162	183099088	303913664	331338848	46071528	49363344	50148116	35569680	31519274	39650640	87609648	87505104	86888792	0	0	0	297001728	288948256	350302528	52086016	48064112	47080476	37656212	36454528	34807456	85262032	92791768	88952624	0	0	0	275829472	282913600	327833632	46394640	50015804	44687552	29409382	35358656	34311172	91296696	95136304	108768296	0
115.04	116.047	C5H8O3	[M-H]-, [M+Na]+, [M+Cl]-, [M+H]+, [M+K]+	0.174	180 (0)	612403	101550392	123986976	119642864	65468360	56181568	55924388	72728832	76150992	73832112	89805784	89862720	83709568	84934088	83511160	115101160	113232200	112921456	100236912	52681656	57316452	59116296	67746184	74802872	67994152	91508400	77334536	71939584	79577728	91186704	70457568	106583896	106563976	95095488	57037248	71114928	72933440	73682688	69056584	72959768	62179828	66149064	80137056	74558440
362.051	363.058	C10H14N5O8P	[M-H]-	0.417	118 (0)	194602	334319488	125739800	143899616	8368637	10142074	10718020	9993911	10122081	11407778	3661208	3765949	0	4433278	0	0	117839496	127095320	116419256	7979609	9873142	10712903	0	6386263	7355823	3384948	0	0	4427255	0	0	143701488	122838592	113442552	9894229	8941317	7926842	6518891	8658034	7516555	0	0	0	4071592
158.044	135.054	C5H5N5	[M+Na]+	-0.135	21 (0)	445846	0	0	0	0	0	0	0	3181652	0	0	0	0	0	0	0	0	0	0	0	0	0	0	0	0	0	0	0	0	0	0	0	0	0	0	0	0	0	0	0	0	0	0	0
170.024	135.054	C5H5N5	[M+Cl]-, [M-H]-	0.117	132 (0)	414413	298281504	305344128	313138432	3737373	0	0	30633018	0	34360476	14047184	12982874	14825091	7112202	5768285	4745124	323058752	323258400	320641600	0	0	0	4550447	37126660	0	14710151	15972564	14986754	7052025	6291591	4698460	327250144	338475904	336947136	3477571	0	3377149	0	0	0	14729924	15619316	13296658	6135911
116.071	115.063	C5H9NO2	[M+H]+, [M+K]+, [M+Na]+, [M-H]-, [M+Cl]-	-0.063	180 (0)	607036	3462860800	3512345344	3364212480	10025945088	8644850688	7787319296	7882802176	5276057600	8072615936	331827104	335167520	330973472	751309952	620021952	591221440	3759531776	3874953472	3611394304	8177012224	8495006208	8362533376	9286075392	10605846528	8417386496	339514400	359417600	376668224	698025088	606429312	793320320	3449592832	4550787072	3720710656	8452405760	8446367232	9165307904	9583373312	8685176832	8372382720	310019328	366610816	302725536	641216128
133.014	134.021	C4H6O5	[M-H]-, [M+Cl]-	-0.056	180 (0)	529649	1298959360	1913312512	1960144256	90040880	77213560	79256464	60595036	56575152	70111824	49361268	52069416	48800896	74941920	70555960	69529216	1798993536	1639180672	1916837632	72709176	68886672	70164224	56933272	53972932	56877464	47323772	43295108	43305756	56381812	57703360	53275360	2010748288	1649345280	1814952320	69514128	66832260	67725424	57516256	58010732	54855712	52380120	47319580	48528152	50780052
133.061	132.054	C4H8N2O3	[M+H]+, [M+Na]+, [M+K]+	0.075	147 (0)	529553	2172389376	1459020288	1443214848	366398016	339369856	321425696	365525312	242700832	370211520	107179256	115285464	113530056	50483560	41807080	35190356	1544506112	1513197696	1654875392	323078112	317225248	316068256	398225664	432180096	366862688	108527792	111498392	120472608	0	0	45509644	1485762560	1748263552	1608073856	328025760	329021824	342411360	412404384	400559168	393653376	73047368	81786360	68556368	0
131.046	132.053	C4H8N2O3	[M-H]-, [M+Cl]-	-0.063	180 (0)	537695	2098556928	1654043264	1715774464	268291600	295455808	328530688	316723584	256213520	329803072	118161880	118264808	113297264	29842772	26091630	23845968	1672372480	1662440704	1870824448	293320928	289862816	283829216	312669632	290984480	309992064	117324880	125642672	129867512	40810076	37019712	44012672	1746212992	1683422080	1878750592	274707296	299829056	273622880	270865856	311262688	315494976	126732312	130223288	115405448	37518352
136.043	135.035	C4H9NO2S	[M+H]+, [M+Na]+	0.045	104 (0)	517902	2734315	0	0	9277701	10370724	0	8767115	6363634	8030377	0	0	0	4480987	0	3629408	0	0	0	6723066	8772272	9660716	11312692	9385321	10489156	0	0	3147668	0	0	0	2853831	3202461	0	7671498	7457574	9048674	7375163	7819328	8184022	0	0	0	0
191.02	192.027	C6H8O7	[M-H]-, [M+Na]+, [M+Cl]-	-0.02	101 (0)	368855	434519904	549814592	545232064	0	0	0	0	0	0	0	0	0	85849256	0	0	518273152	537651200	427225216	0	52460220	0	0	0	0	0	0	0	5384455	0	0	760284864	562775936	467576224	46246528	46515780	44544180	0	0	45276780	0	0	0	0
75.0088	76.016	C2H4O3	[M-H]-	0.009	169 (0)	939235	105248576	90410472	93851672	91371784	85391384	81530840	80093192	0	85022512	112721416	125024672	121349072	141078448	124422208	106059848	94948536	97255704	112101800	86518112	0	83619440	90330872	103465656	0	118493744	124561592	130776832	129079152	125018472	120089152	89687176	102031680	108223032	92276984	76502824	0	0	93327936	93039992	109389200	122637768	91608440	129735080
73.0295	74.0368	C3H6O2	[M-H]-, [M+K]+, [M+H]+, [M+Cl]-	0.191	180 (0)	964890	445325088	551758208	551733440	1339183744	1311797504	1372028416	1472194432	952872448	1455568000	2210769408	2302710016	2341238784	2336466432	2283246336	2149207808	567095808	577310144	646514560	1426587776	1320153600	1288631680	1498076544	1471055744	1522421248	2254999296	2361785856	2410098944	2232011264	2247366656	2221052672	568073920	616222272	622843776	1318903424	1237857792	1270891648	1704263680	1814903168	1574836864	2172773376	2399927040	2147175168	2460122880
163.04	164.047	C9H8O3	[M-H]-, [M+Cl]-	0.113	180 (0)	432172	17603060	32777592	35177560	17424072	15843347	16732088	17869700	14725408	18112334	9541896	9405962	9395829	9063462	8613354	9595633	32219488	34512628	35724804	14650398	15903272	14740854	17472108	15630224	17629512	8868264	9445195	9499965	7581542	9314474	9015117	28512958	30258174	29820800	20145094	17436890	15446376	18205460	19595258	19203328	7573692	8262163	8517847	8070301
103.004	104.011	C3H4O4	[M-H]-	0.099	160 (0)	683964	175124896	169130672	175724176	186145152	159196496	152948736	156197808	121245024	177238752	108663736	113002464	116005904	125667176	133589352	149316416	156541952	161506896	155404768	157843408	144258496	143152432	148229536	159907296	149609456	109607864	86961872	96170768	0	138964848	109595952	156487472	164638144	163989840	174555424	170557008	176130144	155993920	166670208	176184000	85718240	88183648	79983512	103630456
127.05	126.043	C5H6N2O2	[M+H]+, [M+Na]+	-0.095	135 (0)	554630	23548706	22538780	20908780	26847768	24100034	20264398	0	14827463	0	0	0	0	0	0	0	24220964	0	0	21937594	0	22291832	26106632	0	0	0	68686104	74302584	0	0	0	0	0	23749062	0	23154862	22747066	26220964	0	24227798	62123736	68373024	60455692	0
125.036	126.043	C5H6N2O2	[M-H]-, [M+Cl]-	0.084	45 (0)	563547	0	0	0	0	0	0	0	0	0	134626912	136090960	135554928	0	45286524	0	32255318	0	30824834	0	0	0	0	0	0	142928752	149208512	151255264	50856156	48205040	0	32578488	0	31930188	0	0	0	0	0	0	155095360	161856816	0	47204740
145.026	122.037	C7H6O2	[M+Na]+	-0.135	70 (0)	485844	0	0	0	0	0	0	0	4880501	0	8639487	8910271	8718285	0	6796689	8984961	0	0	0	3714039	0	0	0	3216681	0	10122308	8502374	7820612	5234780	7849908	5682451	0	0	0	0	0	0	5381253	0	4985341	4915211	6499257	7210611	0
118.086	117.079	C5H11NO2	[M+H]+, [M+Cl]-, [M+K]+, [M-H]-, [M+Na]+	-0.017	180 (0)	596751	14515361792	13505345536	13128647680	23281229824	21036134400	19658887168	24485158912	16749606912	24917037056	158234509312	158137368576	156497100800	363077697536	319278481408	332548243456	14468492288	14788249600	14552823808	20605384704	20840749056	20662534144	27227375616	30158303232	24453580800	157003726848	161862959104	166398312448	324702470144	306331287552	344249663488	14218060800	17650374656	15301366784	22187083776	22898894848	23462979584	30903420928	29535561728	28429553664	148561772544	164407197696	153630769152	321509720064
120.066	119.058	C4H9NO3	[M+H]+, [M-H]-, [M+Cl]-, [M+Na]+, [M+K]+	0.019	165 (0)	586801	3309861632	3091048704	3123434752	4017482496	3603436544	3455015680	2066213504	1284982144	2072605440	151585712	158418768	154255232	166068608	151655472	144886960	3212360704	3148489472	3533625600	3446241536	3490287360	3513554944	2323367680	2535907328	2146841472	151594704	150141472	158958768	172771072	168334880	164304816	3239197952	3572505088	3480492544	3626363904	3683754752	3847017216	1151564800	1124165504	1142145792	119113008	132852608	116636984	150632976
84.042	61.0528	C2H7NO	[M+Na]+, [M+H]+	-0.058	42 (0)	838281	0	0	0	4820897	4072003	3541520	4289788	5827620	5368874	0	0	0	0	0	0	0	0	0	2895328	2926342	4386136	3784662	7254963	5392963	0	0	0	0	0	0	0	0	0	4526686	5407100	5134798	6912042	5437740	5579901	0	0	0	0
229.012	194.043	C6H10O7	[M+Cl]-, [M-H]-	-0.687	133 (0)	307662	0	312658944	335513792	46444276	53100712	60738244	19966176	0	21996416	23255198	21541768	21581682	27577916	31172932	50946192	289334720	274901536	243226208	50145508	54166612	51478856	18397894	14902726	18278592	21786146	22616456	23550398	22641124	28522998	37333968	373799456	287158912	235922176	33612492	44719448	37549284	17837796	15718081	19457580	25918432	0	47424508	21224650
177.04	178.048	C6H10O6	[M-H]-, [M+Cl]-, [M+Na]+	-0.051	180 (0)	397980	504681600	566572992	585891648	585742208	631735104	728692160	557803008	424948032	607066368	197508000	190051824	193131008	142362064	130785032	136969040	559568512	537453120	596742528	662067968	672367616	653285504	632184512	567394944	627892800	200167312	212837264	218023520	138583104	140244848	169893360	641662080	588378432	650645824	666388736	734710656	681811072	565617216	631101248	651790016	239915696	235734032	212091392	129807280
81.0311	58.0419	C3H6O	[M+Na]+, [M+K]+, [M+H]+	-0.128	145 (0)	869732	4502286	4197008	3918199	5799179	3861973	4037447	5945707	7389503	4767207	0	0	11513510	0	0	0	4717024	4523871	3047938	3645681	3765151	5713539	6222791	7927086	5251651	0	8925202	8477163	0	0	0	3966432	4677969	3695368	5695158	4802398	5658511	7750877	5080097	6081162	0	0	8970322	0
290.086	267.097	C10H13N5O4	[M+Na]+, [M+K]+	-0.231	28 (0)	242879	378374368	73055936	70013944	0	0	0	0	0	0	0	0	0	0	0	0	71206264	75158632	61714168	4471430	0	0	0	0	0	0	0	0	0	0	0	72400152	72021864	75286600	0	0	0	0	0	0	0	0	0	0
241.083	242.09	C10H14N2O5	[M-H]-, [M+Na]+, [M+H]+, [M+Cl]-, [M+K]+	0.114	154 (0)	292259	244808816	258289392	283494688	0	179290112	196677808	175808864	147672000	185761568	276335040	273405728	276950816	250575584	235555200	235865168	258873120	253875376	302032800	17504388	0	0	177472832	163490160	175247232	273142752	294462176	292431232	265594816	265584240	303614912	0	256594640	312389664	0	0	16561466	152129392	184869568	183602256	302990368	303904800	308100352	251007152
426.013	427.02	C10H14N5O10PS	[M-H]-	0.639	14 (0)	165373	3760199	3696988	3875044	0	0	0	0	0	0	0	0	0	0	0	0	0	3594092	5582062	0	0	0	0	0	0	0	0	0	0	0	0	0	0	5523893	0	0	0	0	0	0	0	0	0	0
129.056	130.063	C6H10O3	[M-H]-, [M+K]+, [M+H]+, [M+Cl]-, [M+Na]+	0.09	179 (0)	546014	361950112	514592448	548201536	178501776	157805872	147848144	166406240	144960416	190483808	168572048	141083232	155964192	183918624	159938784	212511392	483828448	516938144	510422304	171068896	159437152	167845120	169937136	191533376	171859632	180686560	99729216	101617232	110205600	149591712	81286328	425256768	426110208	455867296	163794128	184683056	164305616	181070912	205732800	207823168	81030096	88663920	87729776	117146064
174.039	151.049	C5H5N5O	[M+Na]+, [M+H]+, [M-H]-	-0.005	68 (0)	404839	0	76158744	73779856	333732096	317389600	309414496	0	0	0	11507055	11170150	11626324	0	0	0	79720872	80388640	74995592	303181568	317985248	316914816	0	0	0	11561596	12247638	12178343	0	0	0	76408504	88764104	77775144	305212448	20262752	310478848	0	18144598	0	0	0	0	0
124.007	125.015	C2H7NO3S	[M-H]-, [M+K]+, [M+Na]+, [M+Cl]-, [M+H]+	0.202	132 (0)	568118	198797312	269779360	269561568	321315648	329329440	347955520	273433120	212339392	279678208	425084352	437325184	436288608	0	0	0	269276032	262435168	278030208	336798272	333444160	335359168	284430592	307230208	288242464	436361024	455423776	469448128	0	0	0	280844000	273678688	278103296	312750112	310101952	311616096	282527616	287490432	286887648	470052928	487505024	419371904	343231808
255.233	256.24	C16H32O2	[M-H]-, [M+K]+, [M+Na]+, [M+Cl]-, [M+H]+	0.178	180 (0)	276054	11904962560	10086530048	10202067968	7849811968	8695816192	7787334144	7270640128	5703134720	8577133568	4326897152	6746352128	5852343808	4069299200	6292263936	4982581248	9461826560	7420105216	10356808704	6453919744	5610319872	4994886656	5917637632	5851602944	7006748672	3623323904	3823806208	4507368448	5851700224	4600772096	3172331520	5359492608	7602801664	5610897408	7862714368	4801656320	6709615616	6586452480	6687350272	7596534784	3662090240	4378232832	3745714176	4350897152
166.051	167.058	C8H9NO3	[M-H]-, [M+Cl]-	0.061	178 (0)	424334	14075069	14933137	15525345	19985710	20931186	21843948	22925646	16686340	21871050	32167866	32367956	32389864	31866182	29338158	31450420	13838009	14798819	14022775	20616848	20848934	21867540	21733726	20547330	23051282	31931040	34192464	35649532	30925990	32845372	35291340	15354149	15438313	15296735	20474742	22658270	21715064	22851810	23735978	23450324	33218074	36261352	34570572	31705082
122.025	123.032	C6H5NO2	[M-H]-, [M+Cl]-	0.112	39 (0)	577478	0	0	0	0	0	0	286987616	242793536	300882592	0	0	0	0	0	12380209	0	0	0	0	0	0	291689888	283047520	291932512	0	0	0	0	0	0	0	0	0	0	0	0	278942464	292190272	294830624	0	0	0	0
375.131	376.138	C17H20N4O6	[M-H]-, [M+Cl]-	0.161	58 (0)	187804	0	7203627	0	0	4508350	6131048	4981765	6191534	4800929	3493984	0	0	0	0	0	0	0	0	5771685	4741191	5113457	0	5055866	5606278	0	0	0	0	0	0	0	4272314	0	4434781	0	4775460	4568236	5968849	5263644	0	3433418	3447929	0
195.051	196.058	C6H12O7	[M-H]-, [M+Na]+, [M+Cl]-	0.102	106 (0)	361234	214289312	226160096	217456336	183922640	197585184	213705120	92079360	100380904	98751904	0	0	0	16836626	18281506	0	219053424	214990288	201611024	206170224	207537808	204689200	0	0	92418208	0	0	0	18927320	20416178	0	236805136	214351872	197929824	176261872	184109408	178381376	0	0	0	0	0	0	17579004
105.019	106.027	C3H6O4	[M-H]-, [M+Cl]-	0.022	180 (0)	670864	1203943168	1189285376	1199053440	1172222976	1255308160	1321279744	1103982464	971654592	1172524544	132415896	139153200	136110336	121709832	122237624	133767064	1155611264	1107325184	1120761088	1219195648	1264540032	1226724736	1109671424	989746048	1081031680	126761192	90629872	96020832	113825504	121031776	84878952	1226947200	1166724736	1161701504	1158206848	1290727040	1221486208	945043712	976816000	1013539584	85766680	87240888	86728552	110333736
159.028	136.038	C5H4N4O	[M+Na]+, [M+H]+, [M+K]+	-0.08	141 (0)	443010	235889808	578066880	576846656	1933365504	1889904640	1946860032	1956818432	1710215936	2025979904	1366430464	1301606784	1332827008	0	0	0	597074624	598031424	537159296	1882005120	2024921344	1914598528	2194684672	2188391168	2061161728	1382854528	1408241024	1420908800	0	0	0	572411904	628737856	598896704	2009657728	2126052096	2090059392	2277738240	2169926656	2021407104	944741824	1013016576	1035635200	0
135.031	136.038	C5H4N4O	[M-H]-, [M+Cl]-	-0.09	115 (0)	521790	0	0	0	1305524736	1336589952	1404644480	1184067968	857078848	1252393344	1095462656	1079802240	1095286784	0	6802052	6573289	0	0	0	1391649536	1382011648	1348649984	1236698496	1250159872	1217300224	1114271872	1200513920	1211903232	8688643	7107885	8570991	0	0	0	1402374912	1400275328	1366703360	1148020608	1303039360	1253819136	915728128	958293120	853808384	9647282
308.099	309.106	C11H19NO9	[M-H]-, [M+H]+, [M+Cl]-, [M+Na]+	0.411	147 (0)	228679	2128515328	2318892544	2522141696	83679768	92302360	102263712	73410952	55692100	86701560	0	0	0	0	0	0	2203045632	2009835136	2535246848	100058728	94841320	85034096	72627488	63890300	66060292	0	11282984	10450069	11259439	0	9362265	2189741824	1925848192	2499065856	103961520	107461800	97073656	51692412	80706992	85720224	12662639	12019284	13294682	12386874
242.125	241.117	C9H15N5O3	[M+H]+, [M+Na]+	0.102	175 (0)	290996	20298144	19419986	21274848	16175789	0	14355071	10993799	10496111	14457119	13980443	15062284	13981289	21228486	16641666	17707338	20324324	19481744	15997799	14609248	13004257	14198544	13076025	14397314	12664580	14151571	13787241	14986195	18980958	16221466	15411969	0	21847454	24057124	15224451	13723720	15163051	14015707	14346682	14705448	16249652	15513943	13005198	19541522
291.07	268.081	C10H12N4O5	[M+Na]+, [M+Cl]-, [M-H]-, [M+K]+, [M+H]+	-0.033	53 (0)	242041	40726756	805299136	808801280	0	0	0	0	0	0	0	0	0	0	0	0	800885632	826239872	777804416	4543359	3987463	0	0	0	0	0	0	0	0	0	0	763070016	789325952	803624256	5671496	0	4752177	0	0	0	0	0	0	0
191.056	192.063	C7H12O6	[M-H]-, [M+H]+, [M+Na]+, [M+Cl]-, [M+K]+	0.055	69 (0)	368798	0	8007945	0	0	0	12760119	0	0	0	6802852	7268802	0	60352768	52919676	55639140	7369934	0	0	0	0	0	0	0	0	0	0	0	61059216	63412072	60209832	0	0	0	0	13341151	0	0	0	0	0	0	0	56585948
243.062	244.07	C9H12N2O6	[M-H]-, [M+H]+, [M+Cl]-, [M+Na]+, [M+K]+	0.223	146 (0)	289866	1070138688	1195497728	1302171136	523659008	586706368	648742272	253783696	228016576	276774816	0	0	0	0	0	0	1159216640	1120353664	1355066240	632443008	633361600	606533120	274700864	238057728	267931568	0	0	0	0	0	0	1238531072	1121402880	1347750784	573656512	647681792	598467456	198511424	243835664	249406048	85202024	81680800	0	0
154.059	131.069	C4H9N3O2	[M+Na]+, [M+K]+	-0.098	128 (0)	457385	37803532	33313618	33610488	20297162	20218528	19070992	0	3641512	2949337	4426184	3959728	4067269	4176265	5993102	4885416	36499784	41923000	34718828	19640426	19226832	19666042	4457663	3882801	0	4423493	3740440	4343356	6009174	4656365	6307846	35129912	43038940	38454364	18948138	19282592	19052634	4433045	4272879	3335484	0	3686684	3882107	5240906
130.062	131.069	C4H9N3O2	[M-H]-, [M+Cl]-	0.009	91 (0)	541764	17693514	17367352	17505102	12945441	12995592	15018597	0	0	0	0	0	0	0	0	0	17585580	18700568	18463482	14507569	12289181	12686785	0	0	0	0	0	0	0	0	0	17403888	17181992	19357686	11493870	11327488	10847262	0	0	0	0	0	0	0
192.063	169.074	C8H11NO3	[M+Na]+	0.078	154 (0)	366864	8494471	10119377	9461643	10180730	8628301	8128576	9144477	10614926	8137064	11417478	12555727	11055621	14870578	16693042	15639898	8547757	8545703	8547785	7336484	8964233	7028203	9865217	10016576	7928362	13023110	11566574	12571286	15852106	15836962	15009829	9731810	9808706	9043941	9001235	9195576	9338909	9682116	10417049	10129161	10343872	10734287	13494599	17871780
146.165	145.158	C7H19N3	[M+H]+, [M+Na]+, [M+K]+	-0.146	179 (0)	482068	7447732	6439366	8263774	19334870	19046664	16386719	23007936	22631758	24703924	73485280	71002712	66620160	126094136	101087664	98203416	5276328	4387164	4619565	12472137	12272406	12614769	20625806	22004928	19154112	62711240	59679164	59123048	85632536	78336432	75442592	7629618	8348132	7704611	17773626	18700512	18976890	37664048	32457324	30380646	80275696	83904040	79568184	181252256
184.094	161.105	C7H15NO3	[M+Na]+, [M+K]+	-0.037	86 (0)	382749	0	0	0	9022064	9117317	4979902	6050320	0	9169380	0	0	0	0	0	0	0	0	0	11421384	8154064	7422769	5661604	8619187	5439829	0	0	0	0	0	0	0	0	0	12126437	7263194	7838058	5330422	9350776	8982573	0	0	0	0
112.937	113.945	H2O3S2	[M-H]-	-0.027	173 (0)	623805	55944496	93458688	78790368	4386019	4641034	3986937	12398030	38160040	14298575	12354111	9710646	9780834	29486518	44520664	57722364	77540448	99401112	51007408	4488129	5687529	5033665	12139339	11732274	11727343	14410233	12843628	13164749	28516712	32745514	40992076	151703184	108718200	68795760	7080771	6049037	5895515	16513896	14870752	13584751	30840668	24837778	30184298	32714330
159.03	160.037	C6H8O5	[M-H]-, [M+Cl]-	-0.057	89 (0)	443062	0	0	0	37761620	35245068	37267752	30518958	0	37197776	0	0	0	0	0	0	0	0	0	34646528	33770180	34985372	36378124	36102816	35285772	0	0	0	0	0	0	0	0	0	33773560	35840620	36483996	32302022	34573628	36304828	0	0	0	0
176.103	175.096	C6H13N3O3	[M+H]+, [M+K]+, [M+Cl]-, [M+Na]+, [M-H]-	0.186	180 (0)	400106	2000184704	2288464128	2316089088	7515219456	6814482432	6353657344	781512640	520044960	777969600	103385424	102196624	101737360	192569744	170388384	176368896	2423992832	2352551168	2648050176	6427520512	6335353344	6452416512	833656192	855210688	768216896	102308704	104584152	107190896	146851152	152736000	149562256	2322056704	2504770304	2463524608	6389651456	6497486848	6798103552	124137272	118368920	123566072	99446088	103768768	92864928	148616464
207.078	208.085	C10H12N2O3	[M-H]-, [M+Cl]-	0.084	82 (0)	340252	0	0	0	0	0	0	0	0	0	149605840	140731696	148100448	96062680	92404960	93375752	0	0	0	0	0	0	0	0	0	147421616	162827840	161934816	101627040	103854144	123123496	0	0	0	9712752	0	0	0	0	0	183638256	182657584	186311024	108872616
202.069	179.079	C6H13NO5	[M+Na]+, [M+K]+, [M-H]-	-0.043	128 (0)	348690	56546964	60564396	59201872	48744668	48882228	43235580	32292550	24550598	29520138	0	0	0	0	8459670	9655608	65588012	67487360	57235856	48081600	53896320	53500572	29166112	33148046	27702634	0	0	18261904	9723462	8525357	10243731	60634448	66606400	68795096	50145744	46525556	44968412	28790262	26287198	28021700	0	0	0	0
104.071	103.063	C4H9NO2	[M+H]+, [M+K]+, [M+Na]+	-0.06	166 (0)	676974	1389805440	1305626880	1293015296	1613041536	1453857408	1362820480	1588525184	1251114624	1641662464	2014973952	1998381184	1966846464	1282741632	1227327360	1237277696	1360328064	1393343104	1441994368	1412479488	1448139648	1463329408	1795347456	1966044160	1715779968	1962406400	2141163264	2213693696	1360278656	1354655104	1447889024	1383513088	1631708544	1435495296	1541342720	1552081408	1619614208	2058703232	1883861760	1844112896	2051754880	2302063360	1941933184	1108016512
102.056	103.063	C4H9NO2	[M-H]-, [M+Cl]-	-0.066	180 (0)	690347	411829120	415002592	419552000	523060224	553311168	582583552	724029504	578349568	771514496	394647296	391170208	389277568	347540384	326104800	331307648	487211392	486601152	478592544	628576128	638509824	635845504	802169472	785176192	809884864	478223200	497999008	503205280	470662976	469457536	491628704	519453760	530814816	528973184	670663296	705168640	692671424	869684800	895705792	910353088	504712608	529320992	529054304	436987072
157.025	158.033	C5H6N2O4	[M-H]-	-0.129	53 (0)	448736	0	15700736	0	0	0	0	0	0	0	13957765	14515317	0	19179064	18029180	15644534	0	0	0	0	0	0	0	0	0	0	0	16264562	17744080	16662622	18942560	0	0	0	0	0	0	0	0	0	20219682	18556116	17800016	22260580
275.017	276.025	C6H13O10P	[M-H]-	0.237	138 (0)	256192	68334872	74356328	71769888	33802780	33998992	39091376	31741982	52369196	34286076	0	0	0	0	3258571	0	61164328	54353176	42028092	34192628	36340960	33042062	32315822	19174158	28192274	0	3879530	0	3093166	0	3521584	52874528	54375864	37742088	26492702	40773264	36530556	25890188	24894082	27821170	0	0	6314637	0
258.038	259.046	C6H14NO8P	[M-H]-, [M+Cl]-, [M+Na]+	0.085	155 (0)	273044	179696368	241554592	254624016	62728192	67641960	80589416	52703504	68378936	56658700	13849822	12947610	15664123	0	0	17749598	228440416	212741584	237733456	72824656	73170136	67333192	0	39933508	0	12837952	14068697	14653186	0	0	14743784	235058192	206275792	222301664	73100488	85958848	70855824	37424428	44415720	48176552	15146629	15200142	22027600	0
196.062	197.069	C9H11NO4	[M-H]-, [M+Cl]-, [M+Na]+	0.057	83 (0)	359375	0	14374776	14454960	0	0	0	0	0	0	36644640	34671948	35747308	29728288	28225650	28916858	0	0	13681498	0	0	0	0	0	0	35088812	38645300	41509848	27911600	30613466	33960640	0	0	0	0	0	0	0	0	0	43961000	45447704	41231564	29089570
330.061	331.068	C10H14N5O6P	[M-H]-	0.176	52 (0)	213466	9083235	15070041	13284129	4794606	5119516	5855501	7576128	8743521	7322335	0	0	0	0	0	0	12804824	13108400	8591507	5652894	5159909	5278984	0	0	0	0	0	0	0	0	0	14954470	11116841	10270674	0	0	0	0	3611706	0	0	0	0	0
343.01	308.041	C9H13N2O8P	[M+Cl]-, [M-H]-	-1.565	76 (0)	205400	17016518	19093806	20356340	8510776	9412146	10094664	0	0	0	0	0	0	0	0	0	18929778	19599532	20068332	11193234	10036239	10983507	0	0	0	0	0	0	0	0	0	19530354	17788830	18333970	9121606	8523617	9290047	0	0	0	0	0	0	0
191.018	168.028	C5H4N4O3	[M+Na]+	0.043	46 (0)	368868	4430265	3229306	4776146	0	0	0	0	0	3617927	0	0	0	3615709	0	0	3270683	3510077	3293947	3000970	0	0	0	0	0	0	0	0	0	0	0	4553748	4235223	3747036	0	0	0	0	0	0	0	0	0	0
151.061	152.068	C5H12O5	[M-H]-, [M+Cl]-	-0.062	73 (0)	466448	41379780	43548884	42705124	778036928	822879232	732376704	523249376	365897632	458057760	0	0	0	0	0	0	0	0	0	723682496	794911808	811545088	589560256	614712320	565872384	0	0	0	0	0	0	45534740	0	0	736753472	801099776	837172224	573443776	489755360	504605952	0	0	0	0
112.051	111.043	C4H5N3O	[M+H]+, [M+Cl]-, [M-H]-, [M+K]+, [M+Na]+	-0.005	179 (0)	628894	118932008	226339280	216110496	33410746	29955000	27703744	35044472	27596316	33836584	75315640	75797032	76410240	47626540	39636748	42043304	228957104	222401040	234537696	30244270	31268772	31333284	38114060	44564368	37317600	77529616	79952968	83097264	41522248	39786256	41337252	224446320	237726272	226606672	34227952	32175970	35881500	51050856	45966992	44789168	68896792	74599752	72072232	4079101
151.026	152.033	C5H4N4O2	[M-H]-, [M+K]+, [M+Cl]-, [M+H]+, [M+Na]+	-0.101	153 (0)	466551	446474720	818831552	847029440	2153040640	2217335552	2360508416	3465497344	2299194112	3650499584	8979926016	8756971520	8882423808	3259447	0	0	846313024	854861120	883676288	2319603968	2329854976	2258529024	3586268928	3455804160	3461955072	8953495552	9940578304	10114056192	3258686	0	0	894492096	859496896	895329472	2348499968	2402110208	2264813312	3352681216	3756327680	3635875328	9287983104	9720073216	9056184320	3859265
225.099	226.107	C9H14N4O3	[M-H]-, [M+Cl]-, [M+Na]+, [M+K]+	0.039	159 (0)	313008	78771504	79812200	85653192	59468656	63192456	69028824	44861488	41777780	49312792	5820904	8017198	6591904	0	0	0	81492592	76405688	92373224	67402248	69168480	69589672	48459260	43830224	50259520	8268869	7222687	8811666	6392875	0	0	84808440	73351808	91746592	67807136	73466944	69041472	41047108	52097824	51478120	9011723	7176104	8482920	0
318.061	283.092	C10H13N5O5	[M+Cl]-, [M+K]+, [M+Na]+, [M+H]+, [M-H]-	0.333	37 (0)	221520	55910008	151549680	157511024	0	0	0	0	0	0	0	0	0	0	0	0	142985184	134527600	165056528	0	0	0	0	0	0	0	0	0	0	0	0	146146784	120052584	150012624	0	0	0	0	0	0	0	0	0	0
134.069	111.08	C5H9N3	[M+Na]+, [M+K]+	-0.116	36 (0)	525551	2706726	3444985	0	0	0	0	0	0	0	0	0	0	0	0	0	0	0	0	0	0	0	0	16208303	0	0	0	0	0	0	0	0	0	0	0	0	0	20800778	0	16774746	0	0	0	0
146.049	111.08	C5H9N3	[M+Cl]-, [M-H]-	0.016	62 (0)	482475	0	0	0	0	0	0	0	10523497	0	6249269	5477517	6272373	3898752	0	5702461	14112657	14574519	0	0	0	0	0	0	16020145	6477309	5737894	6974169	5704991	5063518	7311851	0	0	14177144	0	0	21790152	0	16842256	0	8523095	8330002	7676657	5133284
152.068	129.079	C6H11NO2	[M+Na]+, [M+K]+, [M-H]-	0.149	81 (0)	463370	0	0	0	0	0	0	0	0	0	405267008	384493440	384228800	490276544	472527680	505480608	0	0	0	0	0	0	0	0	0	393104352	412010272	398317824	472030752	467335040	532742464	0	0	0	0	0	0	0	0	0	358541952	370548640	400197536	478163872
173.009	174.016	C6H6O6	[M-H]-	-0.028	80 (0)	407258	35082300	0	0	9761960	0	0	0	8271613	0	7471056	7318665	7696207	5069332	0	5931143	0	0	0	0	0	0	0	0	0	6644308	6499911	7833327	6060279	0	0	0	3241949	0	0	0	0	0	9842626	0	6046176	6014280	6429306	5211686
147.066	148.073	C6H12O4	[M-H]-, [M+H]+, [M+K]+, [M+Na]+, [M+Cl]-	0.118	118 (0)	479065	0	0	0	0	0	0	742052928	519786784	762326336	3792844288	3674844160	3788001280	4321762304	4026221824	4024745728	0	0	0	0	0	0	805266432	742172800	771855232	3774068992	4174677248	4151915264	4456124928	4125879808	4885654528	0	0	0	0	0	0	756509568	823384128	811855936	3912801024	4051906560	4208751360	4343579648
147.045	148.052	C9H8O2	[M-H]-	0.13	160 (0)	479136	57803924	0	0	75133528	79053400	0	87413360	69611520	85478640	4855592	4521210	4475233	4900789	3750234	3988689	0	0	60000764	80991600	81568168	78010096	86958264	82983120	89517040	5422735	5360941	4918308	3578656	0	4398432	57438496	58123380	61909596	78378416	78522944	79062232	76480328	82525064	82512912	5019032	5629184	5322885	4164688
113.036	114.043	C4H6N2O2	[M-H]-, [M+Na]+, [M+H]+	0.157	180 (0)	623413	71841552	58146468	60586216	16780438	17911004	17841298	23357160	22375656	23308646	40048524	40145916	40262232	44786156	43314252	51214644	56063400	57113632	53684148	17329584	17808102	17506124	23801134	21088294	21133232	42155520	45344200	44129468	48566160	43502832	47111360	59192864	55879872	52102472	18118184	21196918	17350360	24304310	22746206	23454196	42456372	41137228	42934532	49759520
132.066	131.058	C5H9NO3	[M+H]+, [M+Na]+, [M+K]+	0.029	180 (0)	533453	104559632	243934784	243453792	1242171648	1155493376	1113460096	1467448832	752096960	1464015104	644385728	679477952	653763584	990158144	854516544	773471296	253171216	248865952	264961264	1054789888	1042893824	984413824	1585328128	1648310528	1386931584	644568448	660618560	725699520	941150016	862896640	999959232	233449664	282603648	261344256	1004294080	1023954624	1062371840	1503603584	1487915648	1435320576	559281216	647305408	521833088	888760512
130.051	131.058	C5H9NO3	[M-H]-, [M+Cl]-	0.026	180 (0)	541717	367525568	394580768	408489792	573718848	623104256	683825664	629476864	495486464	667863424	696049792	694999872	686739648	378282752	341499648	366305472	392661024	373236256	414977024	628465216	626491264	605586816	629287360	598003008	622229824	697663936	759106688	773359488	456239232	458145440	568872192	396874720	381522912	412655392	573483840	615882560	582726080	588849664	644280320	646641216	770532480	794253696	726360384	421521184
129.019	130.027	C5H6O4	[M-H]-, [M+Cl]-, [M+Na]+	0.158	180 (0)	546096	80084360	87359968	88287432	115036072	113947016	121002216	88762728	80348624	95470560	59303524	58903528	60312208	48004172	44190232	47823604	86000696	83947448	93359168	112742168	111826504	111134696	92252640	87953048	91808968	59252108	62613076	65016520	43188320	45774840	47585140	89378760	87171496	87994152	103527392	111092720	110601664	82488856	90804928	89227128	64939596	66460440	63423276	37923896
197.09	174.1	C7H14N2O3	[M+Na]+, [M+K]+	-0.002	167 (0)	357496	731098944	757170624	764332800	1106415616	1208734592	1260508160	1248160384	1092535680	1248999168	231617168	223592176	229352816	300849536	272931136	291819872	753189952	747831424	731969792	1189441920	1215919744	1151080960	1255429248	1182912640	1147267584	235672976	229312000	225697392	283355680	277344736	294942976	744361216	748168768	765234496	1148293120	1258883840	1168815488	1110689792	1149985408	1136000000	187061824	0	210059408	307390912
173.093	174.1	C7H14N2O3	[M-H]-, [M+Cl]-	-0.038	180 (0)	407064	817337728	885569536	898166848	1469024256	1607062144	1812471168	1645981056	1090724224	1760392832	450870112	434440480	445595136	384978400	334952352	332933728	884012800	892630528	912472576	1690808064	1713053440	1688174208	1770532864	1614646784	1791481600	458662432	494933344	500451040	375043872	381251776	427600992	931551616	871278848	971625216	1683687680	1779130368	1694835328	1447658496	1730754944	1724979072	506431520	524465888	469999904	367517536
175.036	176.043	C5H8N2O5	[M-H]-	-0.16	92 (0)	402545	8726466	12878188	12707604	0	0	0	4328595	0	0	0	0	0	0	0	0	12074097	12538320	11011794	0	0	0	0	0	0	0	0	0	6618095	0	6025009	12957413	12174608	14225102	0	0	4937008	4587878	3765774	0	0	0	0	5485447
173.057	174.064	C6H10N2O4	[M-H]-, [M+Cl]-, [M+K]+, [M+H]+, [M+Na]+	0.138	134 (0)	407150	113919728	126468504	133232464	229497056	247867008	277612576	247830672	173519248	267529424	0	0	6159417	0	0	0	127963952	126272720	132686000	258263984	261074352	248321680	274859616	239835888	266697040	0	0	0	0	0	0	134644912	125653248	134504768	241506800	263004192	246218272	222958128	256177856	260223248	0	6531987	0	0
116.035	117.043	C4H7NO3	[M-H]-, [M+Na]+, [M+K]+, [M+H]+, [M+Cl]-	-0.073	180 (0)	607150	101580352	104895800	106315072	116799456	124650840	134261024	167019184	158695552	175607168	281984480	278694368	278766368	104209632	100925792	116833280	98441480	90004416	90469144	123257088	122612856	119037744	154013088	133224472	146441184	270945984	296403488	300480160	303180960	303324512	399972320	93281120	86269168	84970576	113114752	130031144	120704488	136760208	147597152	145137328	345153984	354140864	374173504	290617856
128.071	127.063	C6H9NO2	[M+H]+, [M+Na]+, [M-H]-, [M+K]+	0.011	152 (0)	550212	106278544	93114464	92167584	131246432	124245088	114683992	128105912	98782432	133647168	108926016	115420160	109503920	206108464	187765920	179015424	98399264	95871200	93492216	118332296	122705752	116399872	148904400	160058336	128189368	113735904	118185256	123051544	179877472	170157792	196876064	93080720	114326640	99653200	117120824	119136344	127566680	141490688	138791424	128443632	107254320	118165200	105212456	181595984
244.093	243.086	C9H13N3O5	[M+H]+, [M+Na]+, [M+K]+, [M+Cl]-, [M-H]-	0.155	162 (0)	288655	238298848	322241344	325029600	98841928	97729608	87017952	75452896	44733500	75934744	48738616	55986488	52470832	0	0	0	335123584	330858208	372455936	90732904	87594992	88557320	84052888	85981192	75573336	48977992	47260900	48924504	0	0	0	346531648	352514176	340661760	90184088	90227152	90377224	74800832	74989760	77356184	42233216	47038808	39016584	0
223.061	224.068	C11H12O5	[M-H]-	0.078	146 (0)	315871	3516479	7367900	0	5129991	0	6176324	0	6480347	6592173	7107059	5519116	8231322	5805980	5789389	6618627	7625376	0	8288739	5929461	5657667	6248522	0	0	5935519	7408354	6396743	8526297	6119411	6376442	7390466	6688301	6515231	7940201	0	0	0	4423086	0	6265634	8138579	7840804	8668210	4908100
160.073	137.084	C8H11NO	[M+Na]+, [M+Cl]-, [M-H]-	0.237	112 (0)	440186	28039388	29619744	26853236	63761384	62365164	60049220	0	0	0	394674336	380777120	382221376	383275648	365248064	395115680	67887008	75651480	55971008	98277272	105089520	105559176	0	0	0	482264960	476917120	458126688	448444992	420000448	426688544	87365768	95291688	81317808	0	0	0	0	0	0	401554400	409519232	465297088	476298144
239.017	240.024	C6H12N2O4S2	[M-H]-, [M+Cl]-, [M+Na]+, [M+K]+	0.162	111 (0)	294770	6617311232	6154308608	6798121984	1032626112	1165530624	1305168640	19208358	21056918	22311042	0	0	0	9908243	0	0	5814111232	5666950656	7231830528	1129854720	1248077184	1180578816	26320020	27403802	27267346	0	0	0	8181440	0	0	4766275072	4398024192	5489102848	907779520	1014439040	930237056	14525744	18483710	15811717	0	0	0	6389674
173.046	174.053	C7H10O5	[M-H]-, [M+Cl]-	-0.135	32 (0)	407173	0	0	0	0	0	0	0	0	0	38034180	39256348	36691952	38932640	32654756	34241628	0	0	0	0	0	0	0	0	0	41344424	40332384	42142628	43885552	40234716	37168204	0	0	0	0	0	0	0	0	0	41255964	42695388	36153764	37170512
175.047	176.055	C4H8N4O4	[M-H]-, [M+Na]+, [M+Cl]-	0.087	87 (0)	402530	5604469	5542424	6161374	6957232	8347792	8753752	7650438	6571674	8091325	0	7686908	7456286	0	0	0	4470294	6625085	5883834	7704863	8976974	9315888	0	0	9204112	7577204	8798701	0	0	0	0	4342812	5346396	4878386	8129769	0	0	6818531	0	6611863	0	0	5948350	0
165.041	166.048	C5H10O6	[M-H]-, [M+Cl]-, [M+Na]+, [M+H]+, [M+K]+	0.093	174 (0)	426912	483900736	495175936	524892480	571604480	609695872	664966784	580529280	538684096	607645056	48355028	61195796	88904096	53291060	103990264	52564048	498620224	461498752	488547104	632611520	647181824	631061248	607471680	563160192	615858048	70860160	57270548	115601440	34887428	74529536	69780280	505011936	451869696	469465280	552525824	597892800	574338112	503212288	538795200	554343360	38192244	59636016	116990984	0
167.997	169.004	C3H7NO5S	[M-H]-	-0.006	141 (0)	419398	37679856	37788548	37803196	55301660	59506176	61668848	57350708	50975340	60451944	38693888	39236000	38386620	0	0	0	39688204	36887344	38889456	56787620	59813240	58264972	61966640	60281280	59482440	38237672	38790964	42527288	0	6396459	0	42683524	38000328	37678188	56893440	59110488	56738956	55504548	59657232	60048804	78087848	79441120	69317208	0
187.058	164.068	C6H12O5	[M+Na]+, [M+H]+, [M+K]+	0.064	173 (0)	376626	87674536	116252624	107624440	127449272	120267024	111454576	73959880	69185832	79035080	71190152	74352408	72127408	57585568	53641440	57813892	112627432	114401272	108103048	111647160	118262432	117739000	83602936	99300872	80667712	78484192	74410120	74541440	54246016	56813760	50313180	117486696	129482376	122107040	111317864	110465128	116915240	89142424	75192232	76408984	48206640	54279660	51783192	60472120
199.038	164.068	C6H12O5	[M+Cl]-, [M-H]-	-0.56	174 (0)	353957	43921280	64963536	59119188	225063664	243809136	255580640	126611696	93280120	135208528	398918944	361365280	374545952	358501248	428028672	764847040	66899936	71698144	63869704	236973216	251084368	241870304	149392400	148729760	145784736	382548128	438193312	424098816	359944000	427471520	640618880	72584608	75704104	76342296	218462720	235269760	224430576	120210912	132876392	128874464	493057440	443015712	916884736	353355456
71.0139	72.0211	C3H4O2	[M-H]-	-0.017	180 (0)	992071	76153032	87203952	85289000	26826162	25177794	27282982	20787588	13978131	20648682	8633346	8197655	10277050	8812703	8947149	7968967	87632440	89401680	98612320	24571874	27050298	27203222	25749930	23451314	26066186	9433953	8310803	7543811	10061413	9760006	8418825	85948144	90527296	94423896	25570096	24369876	26668814	26229548	22768698	23721748	9705555	7749193	8041391	10164517
227.067	228.075	C9H12N2O5	[M-H]-, [M+K]+, [M+Cl]-, [M+Na]+	-0.01	180 (0)	310301	68965536	78010112	82325288	49559156	58434800	63356212	58271016	48965420	63528488	90501856	84071744	89277712	116242160	110069216	109560688	77910912	73456592	87267872	59117460	58108912	57905800	59694204	55166012	58674248	88218384	95791080	95177408	111734824	108887152	130467528	84408408	76201448	89407352	61669444	65747572	61693968	54592564	67776776	64071440	106518296	107350880	104267216	110121632
191.079	168.09	C8H12N2O2	[M+Na]+, [M+H]+, [M+K]+, [M+Cl]-, [M-H]-	0.203	157 (0)	368743	0	0	0	360801888	376308896	364681664	433966720	516396576	441590880	726515712	695298240	704827008	680564928	670798336	754254400	0	0	0	400772832	425963776	418528480	468886624	482695616	439776832	789756416	757113216	746478144	736261632	710750592	681149184	0	0	0	439866880	464314592	432938144	513769952	494907872	492610272	658236736	678399232	800389504	864155648
221.06	222.067	C7H14N2O4S	[M-H]-, [M+Na]+, [M+Cl]-	0.019	106 (0)	318721	0	0	104734424	100929096	113229728	124673376	98268648	77485456	102253080	12554606	12382250	12321248	0	0	0	0	92134200	0	116364872	118426504	113394136	100140016	94790320	100333664	12312791	12479735	14674572	0	0	0	7470817	0	0	113948648	121776920	116030888	86020920	103872232	103017944	12293604	14939452	11774825	0
88.0757	87.0684	C4H9NO	[M+H]+, [M+Na]+	-0.01	180 (0)	799889	4559855	5303227	4794959	8970933	6119517	5931166	8003586	5569510	9071864	13357921	15068553	13719644	22541562	18894916	18229164	5199886	6241755	6156467	5003393	7419620	7321619	8969503	10303943	8439389	14183540	14669311	15175710	16399721	17101272	19047562	5720511	8743629	5786707	6242386	7130861	8244240	10005238	8908137	8620113	9197362	10590225	8960130	17922892
107.05	108.058	C7H8O	[M-H]-	0.192	139 (0)	658110	4480951	4531889	0	4103592	3733267	3706320	9272008	8206512	8712692	425203456	409870272	420796896	1004708096	957246144	1012427072	4283205	4012590	3130002	3675095	4034180	4417057	8232771	7334367	0	414250688	442758336	434629984	1188350592	1188011264	1324558720	4021412	3236187	4126063	4212051	0	4660962	9078536	0	9715801	405180256	414779904	419263200	1169023488
352.042	329.053	C10H12N5O6P	[M+Na]+	0.376	36 (0)	200121	18434258	18279938	15998779	0	0	0	0	0	0	0	0	0	0	0	0	17827214	17257800	20224572	0	0	0	0	0	0	0	0	0	0	0	0	17096182	20177438	18517868	0	0	0	0	0	0	0	0	0	0
328.045	329.052	C10H12N5O6P	[M-H]-, [M+Cl]-	0.467	100 (0)	214773	493006208	445365920	467065824	9187410	9838234	8456211	6209851	0	8525042	0	0	0	4422554	7215189	0	428902432	418399968	452980800	9027407	9216514	9111986	3513078	3992859	3961883	0	0	0	5323117	0	0	440162560	398753920	450318752	8599155	7154239	6633472	0	6879424	4628756	0	0	0	4125094
124.073	101.084	C5H11NO	[M+Na]+	-0.02	71 (0)	567921	0	0	0	0	0	0	0	0	0	20293616	20914932	19225614	18978082	18639690	19569276	0	0	0	0	0	0	0	0	0	0	18479344	19070268	18829172	18514352	15364726	0	0	0	0	0	0	0	0	0	14479228	16943302	16438939	20504302
140.043	117.054	C3H7N3O2	[M+Na]+	0.061	28 (0)	503161	0	0	0	0	0	0	0	0	0	0	0	0	0	0	0	0	0	0	0	0	0	0	0	0	0	0	0	4046496	4318616	0	0	0	0	0	0	0	0	0	3683537	0	0	0	6651186
99.0416	76.0524	C3H8O2	[M+Na]+, [M+K]+, [M+H]+	0.052	142 (0)	711489	13481062	19170342	16388396	0	0	0	64184772	61928252	70478776	27344606	30034636	29260878	26728088	26693930	28636744	20609916	23824710	15486100	0	0	0	72761184	92704672	68883808	27388646	28470024	27461836	25418330	25691312	21652340	19735130	31597874	21238244	0	0	0	76152840	63346968	59532688	24409020	27779808	26716574	31939034
179.071	180.079	C10H12O3	[M-H]-	0.132	160 (0)	393423	4334434	0	4771230	5877902	6099763	5700609	5150236	4866964	7763358	11391499	11095845	12118449	12137222	11804291	11002175	0	0	3706321	5393498	5089254	6690922	7199038	6337368	8119069	12616994	13990105	14272327	11576493	13022299	12672377	5012304	4093922	0	7449565	7290736	7460918	6846448	7188051	6640215	13439751	15023745	12767932	13164839
122.976	123.983	C2H4O4S	[M-H]-	-0.027	38 (0)	572975	0	3554220	0	0	0	3634521	0	0	0	0	0	0	0	0	0	0	0	0	0	0	3930909	0	0	0	0	3201180	0	0	0	0	0	0	0	0	0	0	0	0	0	0	0	0	0
113.024	114.032	C5H6O3	[M-H]-, [M+Na]+	-0.017	100 (0)	623350	210365904	224058640	226460928	0	0	0	0	0	0	0	5578320	0	18571444	15057910	21324416	208319840	213881744	180384688	0	3011813	0	0	0	4017269	6752596	6770503	0	16412835	16940300	18828408	194429104	192594736	181801728	0	0	0	4805302	4482515	0	8316216	8545556	0	16482912
121.065	120.058	C8H8O	[M+H]+, [M-H]-, [M+Na]+, [M+Cl]-	0.039	163 (0)	581994	132550888	0	0	0	696676032	673096448	1388123392	999975168	1446927616	3434712064	3376942592	3357611008	5225699840	4603189760	4682119168	0	0	0	0	0	612581056	1428472320	1555047296	1250967168	3375635456	3590101760	3655213568	4654215168	3910675712	5148136960	0	0	0	609939776	0	646119872	1156711424	1177284224	1065875136	2661247744	2952512512	2841252608	3704713728
152.002	153.01	C3H7NO4S	[M-H]-	-0.069	156 (0)	463540	104698600	97446424	98758800	55695640	64777856	63796316	0	0	0	0	0	0	34605560	31081204	28582480	102577408	103514216	118531752	70319160	66992252	61763440	0	0	0	0	0	0	36579688	33503420	34336744	108473520	101010584	108368856	61060688	61970944	60410904	0	0	0	0	0	0	34157988
188.056	189.064	C7H11NO5	[M-H]-, [M+Cl]-, [M+Na]+, [M+H]+	0.085	166 (0)	374668	172622752	200124816	199604752	320020512	357268736	401087456	352599008	276384448	386628576	6736677	6724300	7330035	70200696	61949968	66588328	198092000	194314240	190378240	372298368	367676608	357987584	364159808	310723776	358448928	6943575	0	7351866	65529960	67299680	74598768	229456672	211581024	216328592	364845440	396957984	372558016	313925216	369285728	381953024	0	0	13829547	68030720
[truncated: 2,364 more rows]
[truncated: 137 more columns]

## Sheet: Tab. S2
Tab. S2 Annotations for genistein, separated by mass ranges and lipophilic and hydrophilic phase
Genistein hydrophil sm
[truncated: 3,216 more rows]
[truncated: 137 more columns]

## Sheet: Tab. S3
Tab. S3 Annotations chemical formulas, metabolites, IDs
Chemical formula	Annotation/ HMDB_all ID	Annotation/ HMDB_Feces_ID	Annotation/ MetaCyc_ID	Note
[truncated: 1,573 more rows]

## Sheet: Tab. S4
Tab. S4 Annotations chemical formulas, metabolites, names
[truncated: 1,574 more rows]

[truncated: 3 more sheets: Tab. S5, Tab. S6, Tab. S7]
